# Supplementary material for: microRNA Temporal-Specific Expression Profiles Reveal longissimus dorsi Muscle Development in Tianzhu White Yak
Source: Int J Mol Sci. 2024 Sep 21;25(18):10151. doi: 10.3390/ijms251810151 (PMC11432130; doi:10.3390/ijms251810151)
Supplement: Supplementary file 1 [file ijms-25-10151-s001.zip]

Archive with 4 entries (4 files):
- Table S1. Statistical of the types of small RNA fragments .xls
- Table S2. Prediction of target genes of differentially expressed miRNAs.xls
- Table S3. GO enrichment analysis of differentially expressed miRNA target genes.xls
- Table S4:KEGG enrichment analysis of differentially expressed miRNA target genes.xls
