# Supplementary material for: microRNA Temporal-Specific Expression Profiles Reveal longissimus dorsi Muscle Development in Tianzhu White Yak
Source: Int J Mol Sci. 2024 Sep 21;25(18):10151. doi: 10.3390/ijms251810151 (PMC11432130; doi:10.3390/ijms251810151)
Supplement: Supplementary file 1 [file ijms-25-10151-s001.zip › Table S1. Statistical of the types of small RNA fragments .xls]

sample	total_abundance	rRNA_abundance	scRNA_abundance	snRNA_abundance	snoRNA_abundance	tRNA_abundance	exon_sense_abundance	known_mirna_abundance	novel_mirna_abundance	genome_others_abundance	unann_abundance
all	268489874	3203590 (1.19%)	1871 (0.00%)	98190 (0.04%)	198936 (0.07%)	1125078 (0.42%)	108658 (0.04%)	251986554 (93.85%)	101235 (0.04%)	2806700 (1.05%)	8859062 (3.30%)
M30-1	14861602	201215 (1.35%)	199 (0.00%)	7982 (0.05%)	9815 (0.07%)	58972 (0.40%)	5210 (0.04%)	13890543 (93.47%)	6076 (0.04%)	240501 (1.62%)	441089 (2.97%)
M30-2	8676644	129997 (1.50%)	65 (0.00%)	3625 (0.04%)	6106 (0.07%)	57319 (0.66%)	12665 (0.15%)	7965957 (91.81%)	3259 (0.04%)	107425 (1.24%)	390226 (4.50%)
M30-3	8808391	96993 (1.10%)	44 (0.00%)	2819 (0.03%)	6371 (0.07%)	27519 (0.31%)	2273 (0.03%)	8367606 (95.00%)	3214 (0.04%)	91663 (1.04%)	209889 (2.38%)
M30-4	18082748	222022 (1.23%)	211 (0.00%)	5858 (0.03%)	11036 (0.06%)	82290 (0.46%)	10512 (0.06%)	16975893 (93.88%)	5335 (0.03%)	169231 (0.94%)	600360 (3.32%)
M30-5	18395569	117549 (0.64%)	145 (0.00%)	5837 (0.03%)	13087 (0.07%)	74502 (0.40%)	5243 (0.03%)	17639871 (95.89%)	6889 (0.04%)	116337 (0.63%)	416109 (2.26%)
M30-6	24176339	193495 (0.80%)	146 (0.00%)	6948 (0.03%)	18162 (0.08%)	66746 (0.28%)	6293 (0.03%)	23093410 (95.52%)	8968 (0.04%)	170122 (0.70%)	612049 (2.53%)
M54-1	13347026	208892 (1.57%)	72 (0.00%)	5132 (0.04%)	10211 (0.08%)	56477 (0.42%)	4625 (0.03%)	12460669 (93.36%)	6700 (0.05%)	182090 (1.36%)	412158 (3.09%)
M54-2	16773426	267277 (1.59%)	82 (0.00%)	7012 (0.04%)	14605 (0.09%)	71195 (0.42%)	6895 (0.04%)	15601249 (93.01%)	6991 (0.04%)	244043 (1.45%)	554077 (3.30%)
M54-3	15499459	183765 (1.19%)	107 (0.00%)	5547 (0.04%)	17157 (0.11%)	56603 (0.37%)	5240 (0.03%)	14596606 (94.17%)	5760 (0.04%)	180491 (1.16%)	448183 (2.89%)
M54-4	18950441	196300 (1.04%)	120 (0.00%)	7374 (0.04%)	11082 (0.06%)	93099 (0.49%)	6741 (0.04%)	17850603 (94.20%)	5710 (0.03%)	176244 (0.93%)	603168 (3.18%)
M54-5	12855204	157866 (1.23%)	81 (0.00%)	4964 (0.04%)	9495 (0.07%)	52140 (0.41%)	3537 (0.03%)	12001175 (93.36%)	3939 (0.03%)	135489 (1.05%)	486518 (3.78%)
M54-6	18515089	237772 (1.28%)	119 (0.00%)	6222 (0.03%)	15896 (0.09%)	73326 (0.40%)	12699 (0.07%)	17330121 (93.60%)	6400 (0.03%)	183369 (0.99%)	649165 (3.51%)
M6-1	13411825	233001 (1.74%)	68 (0.00%)	5896 (0.04%)	9218 (0.07%)	55681 (0.42%)	4359 (0.03%)	12411614 (92.54%)	6310 (0.05%)	215329 (1.61%)	470349 (3.51%)
M6-2	14687868	136725 (0.93%)	69 (0.00%)	4345 (0.03%)	9508 (0.06%)	46958 (0.32%)	3469 (0.02%)	14017001 (95.43%)	6386 (0.04%)	128977 (0.88%)	334430 (2.28%)
M6-3	11295823	87284 (0.77%)	55 (0.00%)	2986 (0.03%)	5990 (0.05%)	32194 (0.29%)	2253 (0.02%)	10837978 (95.95%)	4180 (0.04%)	82723 (0.73%)	240180 (2.13%)
M6-4	10232110	129421 (1.26%)	60 (0.00%)	3504 (0.03%)	8884 (0.09%)	46871 (0.46%)	3784 (0.04%)	9572973 (93.56%)	3588 (0.04%)	94466 (0.92%)	368559 (3.60%)
M6-5	15739550	244122 (1.55%)	121 (0.00%)	5570 (0.04%)	10218 (0.06%)	114267 (0.73%)	7850 (0.05%)	14258319 (90.59%)	6132 (0.04%)	170231 (1.08%)	922720 (5.86%)
M6-6	14180760	159894 (1.13%)	107 (0.00%)	6569 (0.05%)	12095 (0.09%)	58919 (0.42%)	5010 (0.04%)	13114966 (92.48%)	5398 (0.04%)	117969 (0.83%)	699833 (4.94%)
