# Supplementary material for: microRNA Temporal-Specific Expression Profiles Reveal longissimus dorsi Muscle Development in Tianzhu White Yak
Source: Int J Mol Sci. 2024 Sep 21;25(18):10151. doi: 10.3390/ijms251810151 (PMC11432130; doi:10.3390/ijms251810151)
Supplement: Supplementary file 1 [file ijms-25-10151-s001.zip › Table S3. GO enrichment analysis of differentially expressed miRNA target genes.xls]

class	ID	Descrption	Pvalue
Cellular Component	GO:0005623	cell	2.96E-233
Cellular Component	GO:0044464	cell part	2.96E-233
Cellular Component	GO:0044424	intracellular part	4.32E-220
Cellular Component	GO:0005622	intracellular	2.63E-219
Cellular Component	GO:0043226	organelle	2.11E-186
Cellular Component	GO:0043227	membrane-bounded organelle	3.42E-172
Cellular Component	GO:0043229	intracellular organelle	2.72E-160
Molecular Function	GO:0005488	binding	8.07E-153
Cellular Component	GO:0043231	intracellular membrane-bounded organelle	8.53E-148
Molecular Function	GO:0005515	protein binding	2.95E-78
Biological Process	GO:0044237	cellular metabolic process	1.59E-78
Biological Process	GO:0008152	metabolic process	2.45E-75
Cellular Component	GO:0044422	organelle part	5.60E-64
Cellular Component	GO:0044444	cytoplasmic part	4.88E-54
Cellular Component	GO:0005737	cytoplasm	1.39E-53
Biological Process	GO:0071704	organic substance metabolic process	3.01E-53
Biological Process	GO:0044238	primary metabolic process	2.42E-52
Cellular Component	GO:0044446	intracellular organelle part	3.60E-46
Biological Process	GO:0071840	cellular component organization or biogenesis	6.15E-45
Biological Process	GO:0016043	cellular component organization	3.81E-43
Biological Process	GO:0044260	cellular macromolecule metabolic process	1.02E-41
Cellular Component	GO:0031090	organelle membrane	5.07E-40
Biological Process	GO:0044710	single-organism metabolic process	4.99E-41
Biological Process	GO:0019222	regulation of metabolic process	1.08E-38
Biological Process	GO:0006807	nitrogen compound metabolic process	7.33E-37
Cellular Component	GO:0043234	protein complex	2.23E-34
Cellular Component	GO:0005634	nucleus	6.77E-34
Cellular Component	GO:0044428	nuclear part	8.30E-34
Biological Process	GO:0006950	response to stress	6.71E-34
Biological Process	GO:0034641	cellular nitrogen compound metabolic process	1.96E-33
Cellular Component	GO:0031974	membrane-enclosed lumen	1.06E-30
Cellular Component	GO:0043233	organelle lumen	2.74E-29
Cellular Component	GO:0070013	intracellular organelle lumen	3.68E-29
Cellular Component	GO:0032991	macromolecular complex	3.96E-29
Biological Process	GO:0043170	macromolecule metabolic process	1.17E-29
Cellular Component	GO:0031981	nuclear lumen	1.28E-27
Molecular Function	GO:0003824	catalytic activity	1.84E-28
Biological Process	GO:0031323	regulation of cellular metabolic process	1.91E-28
Biological Process	GO:0006996	organelle organization	2.69E-28
Biological Process	GO:0080090	regulation of primary metabolic process	9.31E-28
Biological Process	GO:1901360	organic cyclic compound metabolic process	3.86E-27
Biological Process	GO:0032502	developmental process	9.28E-27
Biological Process	GO:0046483	heterocycle metabolic process	1.59E-26
Molecular Function	GO:1901363	heterocyclic compound binding	2.75E-26
Biological Process	GO:0060255	regulation of macromolecule metabolic process	5.31E-26
Biological Process	GO:0006725	cellular aromatic compound metabolic process	1.79E-25
Cellular Component	GO:0031982	vesicle	6.72E-24
Biological Process	GO:0006139	nucleobase-containing compound metabolic process	2.21E-24
Biological Process	GO:0044767	single-organism developmental process	3.90E-24
Cellular Component	GO:0031988	membrane-bounded vesicle	4.65E-23
Biological Process	GO:0009058	biosynthetic process	4.81E-23
Biological Process	GO:0044085	cellular component biogenesis	5.77E-23
Biological Process	GO:0048583	regulation of response to stimulus	7.22E-23
Biological Process	GO:1901576	organic substance biosynthetic process	1.27E-22
Biological Process	GO:0043412	macromolecule modification	1.45E-22
Biological Process	GO:0035556	intracellular signal transduction	1.50E-22
Biological Process	GO:0044267	cellular protein metabolic process	1.60E-22
Biological Process	GO:0036211	protein modification process	2.22E-22
Molecular Function	GO:0019899	enzyme binding	2.73E-22
Biological Process	GO:0048856	anatomical structure development	3.78E-22
Biological Process	GO:0022607	cellular component assembly	5.09E-22
Biological Process	GO:0006464	cellular protein modification process	5.81E-22
Biological Process	GO:0065003	macromolecular complex assembly	5.86E-22
Molecular Function	GO:0097159	organic cyclic compound binding	4.25E-21
Molecular Function	GO:0036094	small molecule binding	5.28E-21
Biological Process	GO:0043933	macromolecular complex subunit organization	6.20E-21
Biological Process	GO:0044249	cellular biosynthetic process	1.34E-20
Biological Process	GO:0090304	nucleic acid metabolic process	1.38E-20
Biological Process	GO:0044707	single-multicellular organism process	1.42E-20
Biological Process	GO:0051179	localization	1.74E-20
Molecular Function	GO:0003723	RNA binding	6.79E-20
Cellular Component	GO:0098588	bounding membrane of organelle	5.11E-19
Biological Process	GO:0033554	cellular response to stress	9.66E-20
Biological Process	GO:0048518	positive regulation of biological process	2.82E-19
Biological Process	GO:0051246	regulation of protein metabolic process	2.84E-19
Molecular Function	GO:0003676	nucleic acid binding	3.49E-19
Biological Process	GO:0016265	death	1.57E-18
Biological Process	GO:0008219	cell death	2.30E-18
Biological Process	GO:0044281	small molecule metabolic process	2.47E-18
Biological Process	GO:0009889	regulation of biosynthetic process	7.88E-18
Biological Process	GO:0009059	macromolecule biosynthetic process	8.20E-18
Molecular Function	GO:0016740	transferase activity	1.25E-17
Biological Process	GO:0032268	regulation of cellular protein metabolic process	1.81E-17
Biological Process	GO:0051171	regulation of nitrogen compound metabolic process	2.17E-17
Biological Process	GO:0019538	protein metabolic process	2.72E-17
Biological Process	GO:0007049	cell cycle	3.63E-17
Biological Process	GO:0048522	positive regulation of cellular process	3.74E-17
Biological Process	GO:0043436	oxoacid metabolic process	5.22E-17
Biological Process	GO:0019752	carboxylic acid metabolic process	5.27E-17
Biological Process	GO:0012501	programmed cell death	6.03E-17
Biological Process	GO:0034645	cellular macromolecule biosynthetic process	7.35E-17
Cellular Component	GO:0005654	nucleoplasm	3.89E-16
Cellular Component	GO:0044451	nucleoplasm part	3.89E-16
Biological Process	GO:0010556	regulation of macromolecule biosynthetic process	8.84E-17
Biological Process	GO:0010467	gene expression	1.23E-16
Biological Process	GO:0007275	multicellular organism development	1.40E-16
Biological Process	GO:0006082	organic acid metabolic process	1.86E-16
Biological Process	GO:0031326	regulation of cellular biosynthetic process	3.02E-16
Molecular Function	GO:0030234	enzyme regulator activity	3.36E-16
Biological Process	GO:0065009	regulation of molecular function	4.52E-16
Biological Process	GO:0010646	regulation of cell communication	5.83E-16
Biological Process	GO:0023051	regulation of signaling	7.16E-16
Cellular Component	GO:0098805	whole membrane	4.89E-15
Biological Process	GO:0006396	RNA processing	1.32E-15
Biological Process	GO:0016070	RNA metabolic process	1.42E-15
Biological Process	GO:0009966	regulation of signal transduction	1.68E-15
Biological Process	GO:0006793	phosphorus metabolic process	2.01E-15
Cellular Component	GO:0012505	endomembrane system	1.02E-14
Biological Process	GO:0010468	regulation of gene expression	2.44E-15
Molecular Function	GO:0043167	ion binding	2.67E-15
Biological Process	GO:2000112	regulation of cellular macromolecule biosynthetic process	3.45E-15
Biological Process	GO:0002376	immune system process	3.49E-15
Biological Process	GO:0051128	regulation of cellular component organization	4.18E-15
Biological Process	GO:0032879	regulation of localization	4.43E-15
Biological Process	GO:0048519	negative regulation of biological process	7.52E-15
Biological Process	GO:0006461	protein complex assembly	9.63E-15
Biological Process	GO:0070271	protein complex biogenesis	9.63E-15
Cellular Component	GO:0016604	nuclear body	6.49E-14
Biological Process	GO:0019219	regulation of nucleobase-containing compound metabolic process	1.64E-14
Biological Process	GO:0006915	apoptotic process	1.81E-14
Biological Process	GO:0006796	phosphate-containing compound metabolic process	2.36E-14
Biological Process	GO:0051641	cellular localization	3.30E-14
Biological Process	GO:1902589	single-organism organelle organization	4.56E-14
Biological Process	GO:0022402	cell cycle process	6.73E-14
Biological Process	GO:0051252	regulation of RNA metabolic process	8.03E-14
Biological Process	GO:0048731	system development	9.65E-14
Molecular Function	GO:0043168	anion binding	9.41E-14
Molecular Function	GO:0098772	molecular function regulator	9.46E-14
Cellular Component	GO:0043228	non-membrane-bounded organelle	7.80E-13
Cellular Component	GO:0043232	intracellular non-membrane-bounded organelle	7.80E-13
Biological Process	GO:0009893	positive regulation of metabolic process	2.92E-13
Biological Process	GO:0006351	transcription, DNA-templated	2.93E-13
Biological Process	GO:0097659	nucleic acid-templated transcription	2.93E-13
Molecular Function	GO:0008047	enzyme activator activity	2.76E-13
Cellular Component	GO:1902494	catalytic complex	2.46E-12
Biological Process	GO:0033036	macromolecule localization	9.55E-13
Biological Process	GO:0044255	cellular lipid metabolic process	1.00E-12
Biological Process	GO:0010033	response to organic substance	1.18E-12
Biological Process	GO:0010604	positive regulation of macromolecule metabolic process	1.20E-12
Biological Process	GO:0044271	cellular nitrogen compound biosynthetic process	1.52E-12
Biological Process	GO:0048523	negative regulation of cellular process	1.74E-12
Biological Process	GO:1902531	regulation of intracellular signal transduction	1.88E-12
Molecular Function	GO:0097367	carbohydrate derivative binding	2.24E-12
Biological Process	GO:0048869	cellular developmental process	3.02E-12
Molecular Function	GO:0003712	transcription cofactor activity	3.10E-12
Biological Process	GO:0050790	regulation of catalytic activity	4.55E-12
Biological Process	GO:2001141	regulation of RNA biosynthetic process	5.10E-12
Cellular Component	GO:0031967	organelle envelope	1.96E-11
Cellular Component	GO:0031975	envelope	1.96E-11
Biological Process	GO:0031399	regulation of protein modification process	6.48E-12
Biological Process	GO:0006952	defense response	1.02E-11
Biological Process	GO:0065008	regulation of biological quality	1.40E-11
Biological Process	GO:0006355	regulation of transcription, DNA-templated	1.62E-11
Biological Process	GO:1903506	regulation of nucleic acid-templated transcription	1.62E-11
Biological Process	GO:0006928	movement of cell or subcellular component	2.59E-11
Biological Process	GO:0006629	lipid metabolic process	2.83E-11
Cellular Component	GO:0015630	microtubule cytoskeleton	1.23E-10
Cellular Component	GO:1990234	transferase complex	1.30E-10
Biological Process	GO:0051234	establishment of localization	5.98E-11
Biological Process	GO:0032989	cellular component morphogenesis	6.00E-11
Molecular Function	GO:0001882	nucleoside binding	5.46E-11
Biological Process	GO:0010941	regulation of cell death	7.65E-11
Biological Process	GO:0006810	transport	7.93E-11
Biological Process	GO:0051247	positive regulation of protein metabolic process	8.79E-11
Biological Process	GO:0042981	regulation of apoptotic process	9.40E-11
Biological Process	GO:0008104	protein localization	9.81E-11
Cellular Component	GO:0005773	vacuole	3.85E-10
Molecular Function	GO:0001883	purine nucleoside binding	1.06E-10
Molecular Function	GO:0032549	ribonucleoside binding	1.06E-10
Molecular Function	GO:0032550	purine ribonucleoside binding	1.06E-10
Molecular Function	GO:0000988	transcription factor activity, protein binding	1.13E-10
Biological Process	GO:0031325	positive regulation of cellular metabolic process	1.13E-10
Biological Process	GO:0016192	vesicle-mediated transport	1.56E-10
Biological Process	GO:0000278	mitotic cell cycle	1.66E-10
Molecular Function	GO:0000989	transcription factor activity, transcription factor binding	1.73E-10
Biological Process	GO:0032270	positive regulation of cellular protein metabolic process	1.76E-10
Biological Process	GO:0040011	locomotion	1.82E-10
Biological Process	GO:0070887	cellular response to chemical stimulus	3.51E-10
Biological Process	GO:0043067	regulation of programmed cell death	4.37E-10
Cellular Component	GO:0005856	cytoskeleton	1.61E-09
Cellular Component	GO:0031410	cytoplasmic vesicle	1.63E-09
Biological Process	GO:0009653	anatomical structure morphogenesis	5.01E-10
Biological Process	GO:0016568	chromatin modification	5.20E-10
Biological Process	GO:0009892	negative regulation of metabolic process	5.57E-10
Biological Process	GO:0034622	cellular macromolecular complex assembly	6.55E-10
Biological Process	GO:1903047	mitotic cell cycle process	6.57E-10
Biological Process	GO:0032787	monocarboxylic acid metabolic process	6.73E-10
Biological Process	GO:0051336	regulation of hydrolase activity	7.21E-10
Biological Process	GO:0006974	cellular response to DNA damage stimulus	8.99E-10
Biological Process	GO:0016482	cytoplasmic transport	1.13E-09
Molecular Function	GO:0043169	cation binding	1.12E-09
Biological Process	GO:0051276	chromosome organization	1.33E-09
Biological Process	GO:1901362	organic cyclic compound biosynthetic process	1.38E-09
Biological Process	GO:0070647	protein modification by small protein conjugation or removal	1.44E-09
Cellular Component	GO:0016023	cytoplasmic, membrane-bounded vesicle	5.38E-09
Biological Process	GO:0001775	cell activation	1.64E-09
Biological Process	GO:0006508	proteolysis	1.91E-09
Biological Process	GO:0040012	regulation of locomotion	2.00E-09
Biological Process	GO:0051649	establishment of localization in cell	2.13E-09
Biological Process	GO:0006955	immune response	2.55E-09
Cellular Component	GO:0031248	protein acetyltransferase complex	9.53E-09
Cellular Component	GO:1902493	acetyltransferase complex	9.53E-09
Cellular Component	GO:0044437	vacuolar part	1.07E-08
Biological Process	GO:0018130	heterocycle biosynthetic process	3.93E-09
Molecular Function	GO:0008092	cytoskeletal protein binding	3.70E-09
Biological Process	GO:0007264	small GTPase mediated signal transduction	4.41E-09
Molecular Function	GO:0019900	kinase binding	4.62E-09
Biological Process	GO:0080134	regulation of response to stress	5.65E-09
Cellular Component	GO:0071944	cell periphery	2.38E-08
Biological Process	GO:0019438	aromatic compound biosynthetic process	7.02E-09
Biological Process	GO:0002682	regulation of immune system process	7.54E-09
Biological Process	GO:0051049	regulation of transport	7.98E-09
Cellular Component	GO:0005886	plasma membrane	2.91E-08
Cellular Component	GO:0005774	vacuolar membrane	3.04E-08
Molecular Function	GO:0016772	transferase activity, transferring phosphorus-containing groups	9.93E-09
Biological Process	GO:0000902	cell morphogenesis	1.04E-08
Biological Process	GO:2000145	regulation of cell motility	1.06E-08
Biological Process	GO:0034654	nucleobase-containing compound biosynthetic process	1.51E-08
Biological Process	GO:0046907	intracellular transport	1.71E-08
Biological Process	GO:0030334	regulation of cell migration	1.85E-08
Biological Process	GO:0010605	negative regulation of macromolecule metabolic process	2.04E-08
Biological Process	GO:0071310	cellular response to organic substance	2.18E-08
Biological Process	GO:0032446	protein modification by small protein conjugation	2.23E-08
Cellular Component	GO:0005739	mitochondrion	8.54E-08
Biological Process	GO:0030154	cell differentiation	2.59E-08
Biological Process	GO:0048870	cell motility	2.63E-08
Biological Process	GO:0051674	localization of cell	2.63E-08
Biological Process	GO:0051130	positive regulation of cellular component organization	2.87E-08
Biological Process	GO:0032386	regulation of intracellular transport	2.98E-08
Molecular Function	GO:0005543	phospholipid binding	2.89E-08
Cellular Component	GO:0044429	mitochondrial part	1.05E-07
Biological Process	GO:0008380	RNA splicing	4.73E-08
Biological Process	GO:0045321	leukocyte activation	4.85E-08
Cellular Component	GO:0044421	extracellular region part	1.72E-07
Biological Process	GO:0044770	cell cycle phase transition	5.76E-08
Biological Process	GO:0042325	regulation of phosphorylation	6.95E-08
Biological Process	GO:0001932	regulation of protein phosphorylation	7.09E-08
Biological Process	GO:0051270	regulation of cellular component movement	7.81E-08
Biological Process	GO:0022603	regulation of anatomical structure morphogenesis	7.81E-08
Biological Process	GO:0031401	positive regulation of protein modification process	7.99E-08
Biological Process	GO:0022618	ribonucleoprotein complex assembly	8.36E-08
Biological Process	GO:0097190	apoptotic signaling pathway	8.67E-08
Biological Process	GO:0031324	negative regulation of cellular metabolic process	9.09E-08
Biological Process	GO:0032774	RNA biosynthetic process	9.10E-08
Biological Process	GO:0016477	cell migration	9.44E-08
Biological Process	GO:0002520	immune system development	9.46E-08
Cellular Component	GO:0005815	microtubule organizing center	3.31E-07
Cellular Component	GO:0005768	endosome	3.57E-07
Biological Process	GO:0044772	mitotic cell cycle phase transition	1.10E-07
Biological Process	GO:0009792	embryo development ending in birth or egg hatching	1.24E-07
Biological Process	GO:0006357	regulation of transcription from RNA polymerase II promoter	1.28E-07
Biological Process	GO:0006366	transcription from RNA polymerase II promoter	1.29E-07
Biological Process	GO:0071826	ribonucleoprotein complex subunit organization	1.40E-07
Biological Process	GO:0043009	chordate embryonic development	1.45E-07
Biological Process	GO:0016569	covalent chromatin modification	1.48E-07
Biological Process	GO:0016570	histone modification	1.48E-07
Cellular Component	GO:0019866	organelle inner membrane	4.76E-07
Cellular Component	GO:0000323	lytic vacuole	5.14E-07
Biological Process	GO:0006979	response to oxidative stress	1.63E-07
Biological Process	GO:0007167	enzyme linked receptor protein signaling pathway	1.76E-07
Biological Process	GO:0009605	response to external stimulus	1.83E-07
Cellular Component	GO:0005576	extracellular region	5.97E-07
Biological Process	GO:0007010	cytoskeleton organization	1.88E-07
Biological Process	GO:0050673	epithelial cell proliferation	2.05E-07
Biological Process	GO:0016310	phosphorylation	2.18E-07
Biological Process	GO:0022604	regulation of cell morphogenesis	2.19E-07
Cellular Component	GO:0044433	cytoplasmic vesicle part	7.65E-07
Cellular Component	GO:0012506	vesicle membrane	7.93E-07
Biological Process	GO:0022613	ribonucleoprotein complex biogenesis	2.43E-07
Molecular Function	GO:0044877	macromolecular complex binding	2.21E-07
Molecular Function	GO:0005102	receptor binding	2.27E-07
Biological Process	GO:0000165	MAPK cascade	3.12E-07
Biological Process	GO:0023014	signal transduction by protein phosphorylation	3.12E-07
Biological Process	GO:0051239	regulation of multicellular organismal process	3.45E-07
Biological Process	GO:0033365	protein localization to organelle	4.02E-07
Cellular Component	GO:0030659	cytoplasmic vesicle membrane	1.33E-06
Biological Process	GO:1903649	regulation of cytoplasmic transport	4.10E-07
Biological Process	GO:0044711	single-organism biosynthetic process	4.45E-07
Biological Process	GO:0071822	protein complex subunit organization	4.48E-07
Biological Process	GO:0006259	DNA metabolic process	4.75E-07
Cellular Component	GO:0043005	neuron projection	1.60E-06
Biological Process	GO:0050776	regulation of immune response	5.08E-07
Biological Process	GO:0048646	anatomical structure formation involved in morphogenesis	5.09E-07
Biological Process	GO:1901564	organonitrogen compound metabolic process	5.54E-07
Cellular Component	GO:0031300	intrinsic component of organelle membrane	1.93E-06
Biological Process	GO:0001816	cytokine production	7.00E-07
Biological Process	GO:0010608	posttranscriptional regulation of gene expression	7.56E-07
Biological Process	GO:0048584	positive regulation of response to stimulus	7.82E-07
Molecular Function	GO:0019904	protein domain specific binding	7.70E-07
Biological Process	GO:1901700	response to oxygen-containing compound	1.06E-06
Molecular Function	GO:0046872	metal ion binding	8.94E-07
Biological Process	GO:0042592	homeostatic process	1.10E-06
Cellular Component	GO:0043292	contractile fiber	3.66E-06
Cellular Component	GO:0005740	mitochondrial envelope	3.85E-06
Cellular Component	GO:0031966	mitochondrial membrane	3.85E-06
Cellular Component	GO:0010008	endosome membrane	3.96E-06
Cellular Component	GO:0044449	contractile fiber part	3.99E-06
Biological Process	GO:0044283	small molecule biosynthetic process	1.18E-06
Biological Process	GO:0048534	hematopoietic or lymphoid organ development	1.19E-06
Biological Process	GO:0050793	regulation of developmental process	1.19E-06
Biological Process	GO:0031400	negative regulation of protein modification process	1.21E-06
Biological Process	GO:0009628	response to abiotic stimulus	1.40E-06
Biological Process	GO:0000375	RNA splicing, via transesterification reactions	1.47E-06
Biological Process	GO:0000377	RNA splicing, via transesterification reactions with bulged adenosine as nucleophile	1.47E-06
Biological Process	GO:0019220	regulation of phosphate metabolic process	1.48E-06
Biological Process	GO:0051174	regulation of phosphorus metabolic process	1.50E-06
Cellular Component	GO:0030135	coated vesicle	5.17E-06
Biological Process	GO:0046649	lymphocyte activation	1.61E-06
Biological Process	GO:0006520	cellular amino acid metabolic process	1.64E-06
Biological Process	GO:0033043	regulation of organelle organization	1.66E-06
Cellular Component	GO:0044459	plasma membrane part	6.00E-06
Cellular Component	GO:0000123	histone acetyltransferase complex	6.69E-06
Cellular Component	GO:0031252	cell leading edge	6.87E-06
Biological Process	GO:0002684	positive regulation of immune system process	2.00E-06
Biological Process	GO:0002768	immune response-regulating cell surface receptor signaling pathway	2.02E-06
Cellular Component	GO:0030662	coated vesicle membrane	7.09E-06
Biological Process	GO:0008610	lipid biosynthetic process	2.11E-06
Biological Process	GO:0008283	cell proliferation	2.14E-06
Cellular Component	GO:0030117	membrane coat	7.60E-06
Cellular Component	GO:0048475	coated membrane	7.60E-06
Biological Process	GO:0001817	regulation of cytokine production	2.22E-06
Biological Process	GO:0071495	cellular response to endogenous stimulus	2.23E-06
Biological Process	GO:0048513	animal organ development	2.24E-06
Biological Process	GO:0043069	negative regulation of programmed cell death	2.30E-06
Biological Process	GO:0051094	positive regulation of developmental process	2.36E-06
Biological Process	GO:0051259	protein oligomerization	2.46E-06
Biological Process	GO:0006468	protein phosphorylation	2.51E-06
Biological Process	GO:0010035	response to inorganic substance	2.53E-06
Biological Process	GO:0018205	peptidyl-lysine modification	2.54E-06
Biological Process	GO:0051726	regulation of cell cycle	2.73E-06
Biological Process	GO:0072358	cardiovascular system development	2.76E-06
Biological Process	GO:0072359	circulatory system development	2.76E-06
Biological Process	GO:0001503	ossification	2.86E-06
Biological Process	GO:0002764	immune response-regulating signaling pathway	2.90E-06
Biological Process	GO:0045597	positive regulation of cell differentiation	2.94E-06
Biological Process	GO:0009719	response to endogenous stimulus	2.98E-06
Biological Process	GO:0006397	mRNA processing	3.24E-06
Biological Process	GO:0007265	Ras protein signal transduction	3.43E-06
Biological Process	GO:0019637	organophosphate metabolic process	3.52E-06
Cellular Component	GO:0098796	membrane protein complex	1.19E-05
Biological Process	GO:0006325	chromatin organization	3.67E-06
Biological Process	GO:0044093	positive regulation of molecular function	3.74E-06
Molecular Function	GO:0015631	tubulin binding	2.89E-06
Molecular Function	GO:0046983	protein dimerization activity	2.97E-06
Biological Process	GO:0006897	endocytosis	4.13E-06
Biological Process	GO:0060548	negative regulation of cell death	4.13E-06
Molecular Function	GO:0008135	translation factor activity, RNA binding	3.25E-06
Molecular Function	GO:0019207	kinase regulator activity	3.25E-06
Biological Process	GO:0006631	fatty acid metabolic process	4.51E-06
Biological Process	GO:0043085	positive regulation of catalytic activity	4.69E-06
Biological Process	GO:0002757	immune response-activating signal transduction	4.70E-06
Biological Process	GO:0043066	negative regulation of apoptotic process	4.70E-06
Molecular Function	GO:0008289	lipid binding	3.67E-06
Cellular Component	GO:0042995	cell projection	1.55E-05
Biological Process	GO:0043623	cellular protein complex assembly	5.49E-06
Biological Process	GO:0050678	regulation of epithelial cell proliferation	5.60E-06
Cellular Component	GO:0097458	neuron part	1.87E-05
Cellular Component	GO:0030055	cell-substrate junction	2.04E-05
Biological Process	GO:0006935	chemotaxis	6.48E-06
Biological Process	GO:0042330	taxis	6.48E-06
Biological Process	GO:0030162	regulation of proteolysis	6.51E-06
Biological Process	GO:0051338	regulation of transferase activity	6.66E-06
Biological Process	GO:0071702	organic substance transport	7.35E-06
Biological Process	GO:0010632	regulation of epithelial cell migration	7.56E-06
Biological Process	GO:0051248	negative regulation of protein metabolic process	7.79E-06
Biological Process	GO:0048017	inositol lipid-mediated signaling	8.06E-06
Biological Process	GO:0010631	epithelial cell migration	8.28E-06
Biological Process	GO:0090130	tissue migration	8.28E-06
Biological Process	GO:0090132	epithelium migration	8.28E-06
Biological Process	GO:0030155	regulation of cell adhesion	8.30E-06
Cellular Component	GO:0030016	myofibril	2.81E-05
Cellular Component	GO:0044440	endosomal part	2.87E-05
Biological Process	GO:0030098	lymphocyte differentiation	9.03E-06
Biological Process	GO:0009607	response to biotic stimulus	9.21E-06
Biological Process	GO:0050778	positive regulation of immune response	9.33E-06
Cellular Component	GO:0005783	endoplasmic reticulum	3.03E-05
Cellular Component	GO:0044432	endoplasmic reticulum part	3.10E-05
Cellular Component	GO:0070161	anchoring junction	3.19E-05
Biological Process	GO:0002253	activation of immune response	9.65E-06
Biological Process	GO:0007169	transmembrane receptor protein tyrosine kinase signaling pathway	1.00E-05
Biological Process	GO:0006281	DNA repair	1.02E-05
Biological Process	GO:0048285	organelle fission	1.02E-05
Biological Process	GO:0009725	response to hormone	1.02E-05
Biological Process	GO:0009314	response to radiation	1.08E-05
Biological Process	GO:0006900	membrane budding	1.10E-05
Biological Process	GO:0016053	organic acid biosynthetic process	1.22E-05
Biological Process	GO:0046394	carboxylic acid biosynthetic process	1.22E-05
Biological Process	GO:0072330	monocarboxylic acid biosynthetic process	1.26E-05
Biological Process	GO:0045184	establishment of protein localization	1.26E-05
Biological Process	GO:0048585	negative regulation of response to stimulus	1.27E-05
Biological Process	GO:0010563	negative regulation of phosphorus metabolic process	1.29E-05
Biological Process	GO:0045936	negative regulation of phosphate metabolic process	1.29E-05
Biological Process	GO:0032269	negative regulation of cellular protein metabolic process	1.32E-05
Molecular Function	GO:0016836	hydro-lyase activity	9.93E-06
Cellular Component	GO:0005924	cell-substrate adherens junction	4.55E-05
Biological Process	GO:0042326	negative regulation of phosphorylation	1.49E-05
Biological Process	GO:0043087	regulation of GTPase activity	1.53E-05
Molecular Function	GO:0004386	helicase activity	1.10E-05
Biological Process	GO:0044087	regulation of cellular component biogenesis	1.57E-05
Biological Process	GO:0042692	muscle cell differentiation	1.59E-05
Biological Process	GO:0043408	regulation of MAPK cascade	1.91E-05
Biological Process	GO:0034248	regulation of cellular amide metabolic process	1.97E-05
Biological Process	GO:0040007	growth	2.04E-05
Biological Process	GO:0030097	hemopoiesis	2.05E-05
Molecular Function	GO:0043566	structure-specific DNA binding	1.53E-05
Biological Process	GO:0051169	nuclear transport	2.14E-05
Biological Process	GO:0002429	immune response-activating cell surface receptor signaling pathway	2.15E-05
Biological Process	GO:0043254	regulation of protein complex assembly	2.15E-05
Biological Process	GO:0003012	muscle system process	2.19E-05
Biological Process	GO:0006644	phospholipid metabolic process	2.20E-05
Biological Process	GO:0001934	positive regulation of protein phosphorylation	2.27E-05
Biological Process	GO:0097193	intrinsic apoptotic signaling pathway	2.39E-05
Biological Process	GO:1901605	alpha-amino acid metabolic process	2.39E-05
Biological Process	GO:0016573	histone acetylation	2.45E-05
Biological Process	GO:0010638	positive regulation of organelle organization	2.54E-05
Biological Process	GO:0048468	cell development	2.57E-05
Biological Process	GO:0000280	nuclear division	2.59E-05
Biological Process	GO:0006475	internal protein amino acid acetylation	2.64E-05
Molecular Function	GO:0016491	oxidoreductase activity	1.93E-05
Biological Process	GO:0001944	vasculature development	2.86E-05
Biological Process	GO:0030036	actin cytoskeleton organization	2.86E-05
Biological Process	GO:0007031	peroxisome organization	2.90E-05
Cellular Component	GO:0005912	adherens junction	8.81E-05
Biological Process	GO:0000904	cell morphogenesis involved in differentiation	3.12E-05
Molecular Function	GO:0016301	kinase activity	2.26E-05
Molecular Function	GO:0019209	kinase activator activity	2.36E-05
Molecular Function	GO:0030295	protein kinase activator activity	2.36E-05
Biological Process	GO:0006913	nucleocytoplasmic transport	3.25E-05
Biological Process	GO:0080135	regulation of cellular response to stress	3.35E-05
Biological Process	GO:0030029	actin filament-based process	3.38E-05
Biological Process	GO:0009790	embryo development	3.47E-05
Biological Process	GO:0006310	DNA recombination	3.54E-05
Biological Process	GO:0006633	fatty acid biosynthetic process	3.58E-05
Biological Process	GO:0030163	protein catabolic process	3.63E-05
Biological Process	GO:0043207	response to external biotic stimulus	3.70E-05
Molecular Function	GO:0044822	poly(A) RNA binding	2.82E-05
Biological Process	GO:1902578	single-organism localization	3.80E-05
Biological Process	GO:0010038	response to metal ion	4.02E-05
Biological Process	GO:0045859	regulation of protein kinase activity	4.03E-05
Biological Process	GO:0018393	internal peptidyl-lysine acetylation	4.09E-05
Biological Process	GO:0001933	negative regulation of protein phosphorylation	4.37E-05
Biological Process	GO:0030030	cell projection organization	4.38E-05
Cellular Component	GO:0005681	spliceosomal complex	0.000127456
Biological Process	GO:0097285	cell-type specific apoptotic process	4.55E-05
Biological Process	GO:0022610	biological adhesion	4.76E-05
Biological Process	GO:0009888	tissue development	4.80E-05
Biological Process	GO:0034613	cellular protein localization	4.84E-05
Cellular Component	GO:0005819	spindle	0.000140469
Biological Process	GO:0043068	positive regulation of programmed cell death	4.99E-05
Biological Process	GO:0070727	cellular macromolecule localization	5.02E-05
Biological Process	GO:0015031	protein transport	5.26E-05
Biological Process	GO:0002521	leukocyte differentiation	5.50E-05
Biological Process	GO:0043542	endothelial cell migration	5.56E-05
Biological Process	GO:0043065	positive regulation of apoptotic process	5.65E-05
Biological Process	GO:0051640	organelle localization	5.77E-05
Molecular Function	GO:0019887	protein kinase regulator activity	4.27E-05
Molecular Function	GO:0044212	transcription regulatory region DNA binding	4.57E-05
Biological Process	GO:0045862	positive regulation of proteolysis	6.30E-05
Cellular Component	GO:0042579	microbody	0.000177899
Biological Process	GO:0006417	regulation of translation	6.81E-05
Molecular Function	GO:0016829	lyase activity	5.19E-05
Biological Process	GO:0043549	regulation of kinase activity	6.94E-05
Biological Process	GO:0034097	response to cytokine	7.16E-05
Biological Process	GO:0006790	sulfur compound metabolic process	7.73E-05
Biological Process	GO:0051707	response to other organism	7.82E-05
Biological Process	GO:0060341	regulation of cellular localization	7.84E-05
Biological Process	GO:0031347	regulation of defense response	7.91E-05
Biological Process	GO:0030111	regulation of Wnt signaling pathway	8.25E-05
Biological Process	GO:0015988	energy coupled proton transmembrane transport, against electrochemical gradient	8.29E-05
Biological Process	GO:0018394	peptidyl-lysine acetylation	8.85E-05
Biological Process	GO:0042327	positive regulation of phosphorylation	8.86E-05
Biological Process	GO:0010942	positive regulation of cell death	9.28E-05
Biological Process	GO:0044257	cellular protein catabolic process	9.50E-05
Molecular Function	GO:0016835	carbon-oxygen lyase activity	7.13E-05
Biological Process	GO:0010498	proteasomal protein catabolic process	9.78E-05
Molecular Function	GO:0045182	translation regulator activity	7.54E-05
Molecular Function	GO:0004674	protein serine/threonine kinase activity	7.60E-05
Biological Process	GO:0030178	negative regulation of Wnt signaling pathway	0.000101412
Biological Process	GO:0009308	amine metabolic process	0.000101885
Biological Process	GO:0044106	cellular amine metabolic process	0.000101885
Biological Process	GO:0038093	Fc receptor signaling pathway	0.000102375
Biological Process	GO:0046486	glycerolipid metabolic process	0.000106273
Molecular Function	GO:0003729	mRNA binding	8.41E-05
Molecular Function	GO:0090595	acetyl-CoA:L-lysine N6-acetyltransferase	8.45E-05
Biological Process	GO:0007160	cell-matrix adhesion	0.000108681
Biological Process	GO:0051603	proteolysis involved in cellular protein catabolic process	0.000112757
Biological Process	GO:0009894	regulation of catabolic process	0.000121465
Biological Process	GO:0016337	single organismal cell-cell adhesion	0.000121903
Biological Process	GO:0034330	cell junction organization	0.000121909
Molecular Function	GO:0000166	nucleotide binding	9.96E-05
Molecular Function	GO:1901265	nucleoside phosphate binding	9.96E-05
Biological Process	GO:0002237	response to molecule of bacterial origin	0.00013302
Biological Process	GO:0016050	vesicle organization	0.000134415
Molecular Function	GO:0046914	transition metal ion binding	0.000111709
Biological Process	GO:0046822	regulation of nucleocytoplasmic transport	0.000137766
Cellular Component	GO:0005777	peroxisome	0.000366418
Cellular Component	GO:0008287	protein serine/threonine phosphatase complex	0.000387926
Cellular Component	GO:1903293	phosphatase complex	0.000387926
Biological Process	GO:0009891	positive regulation of biosynthetic process	0.000145373
Molecular Function	GO:0000975	regulatory region DNA binding	0.000120643
Biological Process	GO:0055001	muscle cell development	0.000147409
Biological Process	GO:0007249	I-kappaB kinase/NF-kappaB signaling	0.000152933
Cellular Component	GO:0044438	microbody part	0.000424759
Cellular Component	GO:0044439	peroxisomal part	0.000424759
Biological Process	GO:0009266	response to temperature stimulus	0.000156793
Biological Process	GO:0019722	calcium-mediated signaling	0.000156793
Biological Process	GO:0098602	single organism cell adhesion	0.000162898
Biological Process	GO:0043269	regulation of ion transport	0.00016292
Biological Process	GO:0010562	positive regulation of phosphorus metabolic process	0.000163629
Biological Process	GO:0045937	positive regulation of phosphate metabolic process	0.000163629
Biological Process	GO:0010594	regulation of endothelial cell migration	0.000164117
Biological Process	GO:0031589	cell-substrate adhesion	0.000170047
Biological Process	GO:0043161	proteasome-mediated ubiquitin-dependent protein catabolic process	0.000173593
Biological Process	GO:0033157	regulation of intracellular protein transport	0.000175655
Biological Process	GO:0060537	muscle tissue development	0.000182964
Biological Process	GO:0010212	response to ionizing radiation	0.000184188
Molecular Function	GO:0019901	protein kinase binding	0.000150768
Biological Process	GO:0002431	Fc receptor mediated stimulatory signaling pathway	0.000187455
Biological Process	GO:0001935	endothelial cell proliferation	0.000196946
Biological Process	GO:0008637	apoptotic mitochondrial changes	0.000196946
Biological Process	GO:0007159	leukocyte cell-cell adhesion	0.000197846
Biological Process	GO:1902582	single-organism intracellular transport	0.000200715
Biological Process	GO:0006901	vesicle coating	0.000202991
Cellular Component	GO:0030017	sarcomere	0.000541139
Biological Process	GO:0032990	cell part morphogenesis	0.000214656
Biological Process	GO:0048858	cell projection morphogenesis	0.000214656
Biological Process	GO:0032101	regulation of response to external stimulus	0.000217889
Biological Process	GO:0002252	immune effector process	0.000218279
Molecular Function	GO:0001067	regulatory region nucleic acid binding	0.000178404
Molecular Function	GO:0016614	oxidoreductase activity, acting on CH-OH group of donors	0.000182054
Molecular Function	GO:0019787	ubiquitin-like protein transferase activity	0.000188994
Biological Process	GO:1903320	regulation of protein modification by small protein conjugation or removal	0.000229966
Cellular Component	GO:0098687	chromosomal region	0.000611369
Cellular Component	GO:0031674	I band	0.000614944
Biological Process	GO:0006473	protein acetylation	0.000239857
Biological Process	GO:0006066	alcohol metabolic process	0.000240002
Biological Process	GO:0044765	single-organism transport	0.000248073
Biological Process	GO:0070486	leukocyte aggregation	0.00024949
Biological Process	GO:0006457	protein folding	0.000262858
Biological Process	GO:0010770	positive regulation of cell morphogenesis involved in differentiation	0.000262858
Molecular Function	GO:0016747	transferase activity, transferring acyl groups other than amino-acyl groups	0.000217252
Biological Process	GO:0006641	triglyceride metabolic process	0.000275377
Molecular Function	GO:0004721	phosphoprotein phosphatase activity	0.000232657
Biological Process	GO:0001819	positive regulation of cytokine production	0.000283267
Biological Process	GO:0007017	microtubule-based process	0.000285495
Molecular Function	GO:0016887	ATPase activity	0.000244243
Molecular Function	GO:0043565	sequence-specific DNA binding	0.00024778
Molecular Function	GO:0003690	double-stranded DNA binding	0.000248874
Biological Process	GO:0001568	blood vessel development	0.000301685
Biological Process	GO:0009611	response to wounding	0.000301685
Biological Process	GO:0045087	innate immune response	0.000307793
Biological Process	GO:1902532	negative regulation of intracellular signal transduction	0.000308321
Biological Process	GO:1901698	response to nitrogen compound	0.000309705
Biological Process	GO:0007599	hemostasis	0.000319196
Biological Process	GO:0097529	myeloid leukocyte migration	0.000319548
Biological Process	GO:0097530	granulocyte migration	0.000319548
Cellular Component	GO:0031984	organelle subcompartment	0.000821457
Biological Process	GO:0008285	negative regulation of cell proliferation	0.000325948
Biological Process	GO:0034109	homotypic cell-cell adhesion	0.000327418
Biological Process	GO:0042110	T cell activation	0.000327827
Biological Process	GO:0070489	T cell aggregation	0.000327827
Biological Process	GO:0071593	lymphocyte aggregation	0.000327827
Biological Process	GO:0097191	extrinsic apoptotic signaling pathway	0.000329729
Molecular Function	GO:0035091	phosphatidylinositol binding	0.000283591
Biological Process	GO:0043543	protein acylation	0.000333219
Biological Process	GO:0010769	regulation of cell morphogenesis involved in differentiation	0.00033736
Biological Process	GO:0055002	striated muscle cell development	0.000337408
Biological Process	GO:0009890	negative regulation of biosynthetic process	0.000343926
Biological Process	GO:1901135	carbohydrate derivative metabolic process	0.000352624
Biological Process	GO:0016055	Wnt signaling pathway	0.000354041
Biological Process	GO:0007155	cell adhesion	0.000362627
Biological Process	GO:0034762	regulation of transmembrane transport	0.000365725
Cellular Component	GO:0030118	clathrin coat	0.000924555
Biological Process	GO:0001667	ameboidal-type cell migration	0.000380246
Biological Process	GO:0051495	positive regulation of cytoskeleton organization	0.000381831
Biological Process	GO:0052548	regulation of endopeptidase activity	0.000381831
Biological Process	GO:0072594	establishment of protein localization to organelle	0.000390603
Biological Process	GO:0002694	regulation of leukocyte activation	0.000393966
Biological Process	GO:0010557	positive regulation of macromolecule biosynthetic process	0.000393966
Biological Process	GO:0016574	histone ubiquitination	0.000397461
Biological Process	GO:0043632	modification-dependent macromolecule catabolic process	0.000400514
Biological Process	GO:0070201	regulation of establishment of protein localization	0.000405983
Biological Process	GO:0010629	negative regulation of gene expression	0.000409202
Cellular Component	GO:0000775	chromosome, centromeric region	0.001018958
Biological Process	GO:0051240	positive regulation of multicellular organismal process	0.000419846
Biological Process	GO:0032606	type I interferon production	0.000424479
Biological Process	GO:0010952	positive regulation of peptidase activity	0.000428898
Biological Process	GO:0014070	response to organic cyclic compound	0.000430805
Biological Process	GO:0019941	modification-dependent protein catabolic process	0.000434695
Biological Process	GO:1903827	regulation of cellular protein localization	0.000435726
Molecular Function	GO:0016741	transferase activity, transferring one-carbon groups	0.000357231
Cellular Component	GO:0030120	vesicle coat	0.001122033
Cellular Component	GO:0005789	endoplasmic reticulum membrane	0.001128321
Cellular Component	GO:0042175	nuclear outer membrane-endoplasmic reticulum membrane network	0.001128321
Molecular Function	GO:0032182	ubiquitin-like protein binding	0.000377459
Molecular Function	GO:0019902	phosphatase binding	0.000380711
Biological Process	GO:1902105	regulation of leukocyte differentiation	0.000454158
Molecular Function	GO:0016746	transferase activity, transferring acyl groups	0.000394159
Biological Process	GO:0043484	regulation of RNA splicing	0.000477311
Biological Process	GO:0043122	regulation of I-kappaB kinase/NF-kappaB signaling	0.000478755
Biological Process	GO:0050865	regulation of cell activation	0.000483758
Biological Process	GO:0002697	regulation of immune effector process	0.000483847
Biological Process	GO:0051235	maintenance of location	0.000484393
Biological Process	GO:0016049	cell growth	0.000485493
Biological Process	GO:0000398	mRNA splicing, via spliceosome	0.000487963
Cellular Component	GO:0044430	cytoskeletal part	0.001235622
Biological Process	GO:1901565	organonitrogen compound catabolic process	0.000503143
Cellular Component	GO:0030136	clathrin-coated vesicle	0.001303957
Cellular Component	GO:0030665	clathrin-coated vesicle membrane	0.001303957
Biological Process	GO:0071621	granulocyte chemotaxis	0.000515287
Biological Process	GO:0006720	isoprenoid metabolic process	0.000520511
Biological Process	GO:0051347	positive regulation of transferase activity	0.000529423
Biological Process	GO:0007267	cell-cell signaling	0.000532933
Cellular Component	GO:0098573	intrinsic component of mitochondrial membrane	0.001361062
Molecular Function	GO:0008134	transcription factor binding	0.000452412
Cellular Component	GO:0030054	cell junction	0.001426916
Cellular Component	GO:0098589	membrane region	0.001479949
Biological Process	GO:0034765	regulation of ion transmembrane transport	0.000574511
Molecular Function	GO:0016616	oxidoreductase activity, acting on the CH-OH group of donors, NAD or NADP as acceptor	0.00049528
Biological Process	GO:0032392	DNA geometric change	0.000590395
Biological Process	GO:0019932	second-messenger-mediated signaling	0.000593284
Molecular Function	GO:0008080	N-acetyltransferase activity	0.000509597
Biological Process	GO:0050878	regulation of body fluid levels	0.000601045
Biological Process	GO:0030239	myofibril assembly	0.00062203
Biological Process	GO:0006511	ubiquitin-dependent protein catabolic process	0.000624203
Biological Process	GO:0051493	regulation of cytoskeleton organization	0.000624203
Biological Process	GO:0051223	regulation of protein transport	0.000627423
Biological Process	GO:0098655	cation transmembrane transport	0.000631109
Cellular Component	GO:0031519	PcG protein complex	0.001650217
Molecular Function	GO:1990837	sequence-specific double-stranded DNA binding	0.000552944
Molecular Function	GO:0016407	acetyltransferase activity	0.000564365
Biological Process	GO:0000302	response to reactive oxygen species	0.000660895
Biological Process	GO:0007009	plasma membrane organization	0.000660895
Biological Process	GO:0050817	coagulation	0.000660895
Molecular Function	GO:0016410	N-acyltransferase activity	0.000580041
Biological Process	GO:0032535	regulation of cellular component size	0.000674757
Biological Process	GO:0043434	response to peptide hormone	0.000676583
Molecular Function	GO:0042623	ATPase activity, coupled	0.000604489
Molecular Function	GO:0016758	transferase activity, transferring hexosyl groups	0.000605014
Biological Process	GO:1901652	response to peptide	0.00068103
Biological Process	GO:0001936	regulation of endothelial cell proliferation	0.000706027
Molecular Function	GO:0032403	protein complex binding	0.000645718
Biological Process	GO:0023057	negative regulation of signaling	0.000724948
Biological Process	GO:0009411	response to UV	0.000732883
Biological Process	GO:0010648	negative regulation of cell communication	0.000748673
Biological Process	GO:0051301	cell division	0.000752478
Molecular Function	GO:0000976	transcription regulatory region sequence-specific DNA binding	0.00069252
Biological Process	GO:0000910	cytokinesis	0.000770225
Biological Process	GO:0043409	negative regulation of MAPK cascade	0.000770225
Biological Process	GO:0036075	replacement ossification	0.000778145
Biological Process	GO:1902600	hydrogen ion transmembrane transport	0.000781359
Biological Process	GO:0032870	cellular response to hormone stimulus	0.000799387
Biological Process	GO:0009056	catabolic process	0.000801671
Biological Process	GO:0000226	microtubule cytoskeleton organization	0.000814541
Biological Process	GO:1903311	regulation of mRNA metabolic process	0.000825499
Biological Process	GO:0071407	cellular response to organic cyclic compound	0.000839231
Biological Process	GO:1901701	cellular response to oxygen-containing compound	0.000862312
Biological Process	GO:0050848	regulation of calcium-mediated signaling	0.00086688
Biological Process	GO:0010959	regulation of metal ion transport	0.000874498
Biological Process	GO:0007178	transmembrane receptor protein serine/threonine kinase signaling pathway	0.0008804
Biological Process	GO:0007005	mitochondrion organization	0.000884255
Biological Process	GO:0051050	positive regulation of transport	0.000888552
Biological Process	GO:0098660	inorganic ion transmembrane transport	0.000898053
Biological Process	GO:0098662	inorganic cation transmembrane transport	0.000898053
Biological Process	GO:0002443	leukocyte mediated immunity	0.000903838
Biological Process	GO:0031396	regulation of protein ubiquitination	0.000907489
Biological Process	GO:0032479	regulation of type I interferon production	0.000956727
Biological Process	GO:0016567	protein ubiquitination	0.000956901
Biological Process	GO:1901615	organic hydroxy compound metabolic process	0.000957533
Biological Process	GO:1901699	cellular response to nitrogen compound	0.001026003
Biological Process	GO:0006638	neutral lipid metabolic process	0.001040216
Biological Process	GO:0008630	intrinsic apoptotic signaling pathway in response to DNA damage	0.001040216
Biological Process	GO:0051254	positive regulation of RNA metabolic process	0.001042853
Biological Process	GO:0009968	negative regulation of signal transduction	0.001043908
Molecular Function	GO:0019903	protein phosphatase binding	0.000911779
Biological Process	GO:0034660	ncRNA metabolic process	0.001057302
Biological Process	GO:0010810	regulation of cell-substrate adhesion	0.00106277
Biological Process	GO:0010243	response to organonitrogen compound	0.001067433
Biological Process	GO:0045595	regulation of cell differentiation	0.001079313
Biological Process	GO:0032880	regulation of protein localization	0.00108869
Biological Process	GO:0070848	response to growth factor	0.001129793
Biological Process	GO:0090092	regulation of transmembrane receptor protein serine/threonine kinase signaling pathway	0.001131374
Biological Process	GO:0030217	T cell differentiation	0.001132534
Biological Process	GO:0007346	regulation of mitotic cell cycle	0.001145329
Biological Process	GO:0006101	citrate metabolic process	0.001170884
Biological Process	GO:0033993	response to lipid	0.001178124
Biological Process	GO:0006639	acylglycerol metabolic process	0.00120743
Biological Process	GO:0014896	muscle hypertrophy	0.00121338
Biological Process	GO:0034381	plasma lipoprotein particle clearance	0.001217706
Biological Process	GO:0044773	mitotic DNA damage checkpoint	0.001217706
Biological Process	GO:0044774	mitotic DNA integrity checkpoint	0.001217706
Cellular Component	GO:0000139	Golgi membrane	0.002835146
Cellular Component	GO:0005778	peroxisomal membrane	0.002932124
Cellular Component	GO:0031231	intrinsic component of peroxisomal membrane	0.002932124
Cellular Component	GO:0031903	microbody membrane	0.002932124
Cellular Component	GO:1902562	H4 histone acetyltransferase complex	0.002932124
Cellular Component	GO:0048770	pigment granule	0.00297208
Biological Process	GO:0040008	regulation of growth	0.001244467
Cellular Component	GO:0044455	mitochondrial membrane part	0.00303286
Biological Process	GO:0001558	regulation of cell growth	0.001256335
Cellular Component	GO:0044297	cell body	0.003088584
Cellular Component	GO:0005578	proteinaceous extracellular matrix	0.003120539
Molecular Function	GO:0044389	ubiquitin-like protein ligase binding	0.001073695
Molecular Function	GO:0003678	DNA helicase activity	0.001086805
Molecular Function	GO:0052689	carboxylic ester hydrolase activity	0.001107223
Molecular Function	GO:0043021	ribonucleoprotein complex binding	0.001108241
Biological Process	GO:0010927	cellular component assembly involved in morphogenesis	0.001288815
Molecular Function	GO:0051020	GTPase binding	0.001145819
Biological Process	GO:0050684	regulation of mRNA processing	0.00131326
Biological Process	GO:0055088	lipid homeostasis	0.00131326
Biological Process	GO:0052547	regulation of peptidase activity	0.001331427
Biological Process	GO:0010256	endomembrane system organization	0.001343843
Biological Process	GO:0071363	cellular response to growth factor stimulus	0.001371556
Biological Process	GO:0032496	response to lipopolysaccharide	0.001400389
Biological Process	GO:0006970	response to osmotic stress	0.001432253
Cellular Component	GO:0043189	H4/H2A histone acetyltransferase complex	0.003547413
Biological Process	GO:0031349	positive regulation of defense response	0.001471786
Biological Process	GO:0090066	regulation of anatomical structure size	0.001479463
Biological Process	GO:0042306	regulation of protein import into nucleus	0.001503308
Biological Process	GO:1900180	regulation of protein localization to nucleus	0.001503308
Biological Process	GO:1903533	regulation of protein targeting	0.001503308
Biological Process	GO:1904589	regulation of protein import	0.001503308
Biological Process	GO:0051704	multi-organism process	0.001521508
Biological Process	GO:0043900	regulation of multi-organism process	0.001536449
Biological Process	GO:0034329	cell junction assembly	0.001539779
Biological Process	GO:0010647	positive regulation of cell communication	0.001541168
Biological Process	GO:0019216	regulation of lipid metabolic process	0.00157698
Biological Process	GO:0051098	regulation of binding	0.001588185
Biological Process	GO:0031328	positive regulation of cellular biosynthetic process	0.001593431
Biological Process	GO:0031098	stress-activated protein kinase signaling cascade	0.001596028
Biological Process	GO:0051403	stress-activated MAPK cascade	0.001596028
Cellular Component	GO:0031227	intrinsic component of endoplasmic reticulum membrane	0.003850485
Biological Process	GO:0010628	positive regulation of gene expression	0.001615737
Biological Process	GO:0048812	neuron projection morphogenesis	0.001619938
Biological Process	GO:0032868	response to insulin	0.001622841
Biological Process	GO:0042157	lipoprotein metabolic process	0.001622841
Biological Process	GO:0001525	angiogenesis	0.00164185
Biological Process	GO:0051172	negative regulation of nitrogen compound metabolic process	0.00166489
Biological Process	GO:0000819	sister chromatid segregation	0.001678145
Biological Process	GO:0010950	positive regulation of endopeptidase activity	0.001701819
Biological Process	GO:0002449	lymphocyte mediated immunity	0.001702557
Cellular Component	GO:0030119	AP-type membrane coat adaptor complex	0.004064412
Biological Process	GO:0032844	regulation of homeostatic process	0.00170789
Biological Process	GO:0097485	neuron projection guidance	0.001746805
Biological Process	GO:0014706	striated muscle tissue development	0.001776331
Cellular Component	GO:0005798	Golgi-associated vesicle	0.004289234
Biological Process	GO:0044092	negative regulation of molecular function	0.001817367
Biological Process	GO:0000070	mitotic sister chromatid segregation	0.001819023
Cellular Component	GO:0099568	cytoplasmic region	0.004431222
Biological Process	GO:0031112	positive regulation of microtubule polymerization or depolymerization	0.001905465
Biological Process	GO:0002831	regulation of response to biotic stimulus	0.001916214
Biological Process	GO:0014812	muscle cell migration	0.001916214
Biological Process	GO:0071706	tumor necrosis factor superfamily cytokine production	0.001933547
Biological Process	GO:0051129	negative regulation of cellular component organization	0.001950684
Biological Process	GO:0031329	regulation of cellular catabolic process	0.002008746
Biological Process	GO:0010720	positive regulation of cell development	0.002013389
Biological Process	GO:0051345	positive regulation of hydrolase activity	0.002013389
Biological Process	GO:0009967	positive regulation of signal transduction	0.002022463
Molecular Function	GO:0016627	oxidoreductase activity, acting on the CH-CH group of donors	0.001661739
Biological Process	GO:0007015	actin filament organization	0.002072815
Biological Process	GO:0051173	positive regulation of nitrogen compound metabolic process	0.0020929
Biological Process	GO:2001233	regulation of apoptotic signaling pathway	0.002096142
Biological Process	GO:0060284	regulation of cell development	0.002103931
Biological Process	GO:0010558	negative regulation of macromolecule biosynthetic process	0.002105036
Biological Process	GO:0042060	wound healing	0.002109371
Biological Process	GO:0016125	sterol metabolic process	0.002179593
Biological Process	GO:0043281	regulation of cysteine-type endopeptidase activity involved in apoptotic process	0.002179593
Biological Process	GO:2000116	regulation of cysteine-type endopeptidase activity	0.002179593
Biological Process	GO:0072350	tricarboxylic acid metabolic process	0.002188826
Biological Process	GO:0031327	negative regulation of cellular biosynthetic process	0.002196113
Biological Process	GO:0001952	regulation of cell-matrix adhesion	0.002225925
Biological Process	GO:0014066	regulation of phosphatidylinositol 3-kinase signaling	0.002225925
Biological Process	GO:0031032	actomyosin structure organization	0.002242483
Biological Process	GO:0023056	positive regulation of signaling	0.002303176
Biological Process	GO:0042180	cellular ketone metabolic process	0.002314739
Cellular Component	GO:0044420	extracellular matrix component	0.005379346
Biological Process	GO:0005975	carbohydrate metabolic process	0.002382246
Biological Process	GO:0098754	detoxification	0.002383535
Molecular Function	GO:0023023	MHC protein complex binding	0.00193276
Molecular Function	GO:0016776	phosphotransferase activity, phosphate group as acceptor	0.001973887
Molecular Function	GO:0016831	carboxy-lyase activity	0.002028997
Biological Process	GO:0006898	receptor-mediated endocytosis	0.00247882
Biological Process	GO:0048878	chemical homeostasis	0.002546521
Biological Process	GO:0014065	phosphatidylinositol 3-kinase signaling	0.002564457
Biological Process	GO:0045619	regulation of lymphocyte differentiation	0.002564457
Molecular Function	GO:0008168	methyltransferase activity	0.002116098
Biological Process	GO:0045089	positive regulation of innate immune response	0.002610897
Biological Process	GO:0048634	regulation of muscle organ development	0.002631756
Cellular Component	GO:0032153	cell division site	0.006122565
Cellular Component	GO:0032155	cell division site part	0.006122565
Biological Process	GO:0045088	regulation of innate immune response	0.002646191
Cellular Component	GO:1902911	protein kinase complex	0.00625862
Cellular Component	GO:0031970	organelle envelope lumen	0.006284981
Biological Process	GO:0009987	cellular process	0.002684711
Molecular Function	GO:0016817	hydrolase activity, acting on acid anhydrides	0.002240245
Biological Process	GO:0007507	heart development	0.002720964
Biological Process	GO:0007596	blood coagulation	0.002723467
Biological Process	GO:0048015	phosphatidylinositol-mediated signaling	0.002723467
Biological Process	GO:0051249	regulation of lymphocyte activation	0.002733519
Biological Process	GO:0071887	leukocyte apoptotic process	0.002771926
Cellular Component	GO:0035770	ribonucleoprotein granule	0.006534619
Biological Process	GO:0043500	muscle adaptation	0.002799656
Biological Process	GO:0007034	vacuolar transport	0.002803727
Biological Process	GO:0061061	muscle structure development	0.002819054
Biological Process	GO:1904019	epithelial cell apoptotic process	0.002901625
Biological Process	GO:0032640	tumor necrosis factor production	0.002942283
Biological Process	GO:0040013	negative regulation of locomotion	0.002942283
Molecular Function	GO:0016462	pyrophosphatase activity	0.002448783
Biological Process	GO:0051253	negative regulation of RNA metabolic process	0.002996946
Biological Process	GO:0040017	positive regulation of locomotion	0.002999621
Molecular Function	GO:0042625	ATPase coupled ion transmembrane transporter activity	0.00251492
Cellular Component	GO:0044431	Golgi apparatus part	0.007318664
Molecular Function	GO:0016818	hydrolase activity, acting on acid anhydrides, in phosphorus-containing anhydrides	0.00262009
Biological Process	GO:0006909	phagocytosis	0.003161754
Cellular Component	GO:0019897	extrinsic component of plasma membrane	0.007433323
Cellular Component	GO:1902554	serine/threonine protein kinase complex	0.007552324
Biological Process	GO:0006650	glycerophospholipid metabolic process	0.003234279
Biological Process	GO:0006413	translational initiation	0.003261171
Biological Process	GO:0008203	cholesterol metabolic process	0.003261171
Biological Process	GO:1902652	secondary alcohol metabolic process	0.003261171
Biological Process	GO:0031175	neuron projection development	0.003272582
Biological Process	GO:0009416	response to light stimulus	0.003283229
Biological Process	GO:0043280	positive regulation of cysteine-type endopeptidase activity involved in apoptotic process	0.003291687
Biological Process	GO:2001056	positive regulation of cysteine-type endopeptidase activity	0.003291687
Molecular Function	GO:0003713	transcription coactivator activity	0.002768324
Cellular Component	GO:0034708	methyltransferase complex	0.007870687
Biological Process	GO:0007059	chromosome segregation	0.003366747
Molecular Function	GO:0019829	cation-transporting ATPase activity	0.002927475
Biological Process	GO:0048514	blood vessel morphogenesis	0.003534859
Biological Process	GO:0010564	regulation of cell cycle process	0.003648176
Biological Process	GO:0030857	negative regulation of epithelial cell differentiation	0.003729457
Biological Process	GO:0031440	regulation of mRNA 3'-end processing	0.003729457
Cellular Component	GO:0005604	basement membrane	0.00881663
Biological Process	GO:0002218	activation of innate immune response	0.003781948
Biological Process	GO:0002758	innate immune response-activating signal transduction	0.003781948
Biological Process	GO:0006446	regulation of translational initiation	0.003795285
Biological Process	GO:0097006	regulation of plasma lipoprotein particle levels	0.003795285
Cellular Component	GO:0034385	triglyceride-rich lipoprotein particle	0.008980553
Biological Process	GO:0035295	tube development	0.003829806
Biological Process	GO:0006497	protein lipidation	0.003858907
Biological Process	GO:0031109	microtubule polymerization or depolymerization	0.003858907
Biological Process	GO:0042158	lipoprotein biosynthetic process	0.003858907
Biological Process	GO:0055086	nucleobase-containing small molecule metabolic process	0.003864714
Biological Process	GO:0022407	regulation of cell-cell adhesion	0.00388329
Cellular Component	GO:0005694	chromosome	0.00920668
Biological Process	GO:0006721	terpenoid metabolic process	0.003947988
Biological Process	GO:0045185	maintenance of protein location	0.003947988
Biological Process	GO:0051258	protein polymerization	0.00396983
Molecular Function	GO:0017111	nucleoside-triphosphatase activity	0.00329723
Biological Process	GO:2000026	regulation of multicellular organismal development	0.004039479
Molecular Function	GO:0042578	phosphoric ester hydrolase activity	0.003376645
Biological Process	GO:0008643	carbohydrate transport	0.0041123
Biological Process	GO:0015749	monosaccharide transport	0.0041123
Biological Process	GO:0050920	regulation of chemotaxis	0.0041123
Biological Process	GO:0009408	response to heat	0.004167279
Molecular Function	GO:0005057	receptor signaling protein activity	0.003538449
Biological Process	GO:0008213	protein alkylation	0.004319702
Biological Process	GO:0006576	cellular biogenic amine metabolic process	0.004361085
Biological Process	GO:0009617	response to bacterium	0.004371307
Biological Process	GO:0033044	regulation of chromosome organization	0.0044678
Biological Process	GO:0055092	sterol homeostasis	0.004500907
Biological Process	GO:1902882	regulation of response to oxidative stress	0.004551765
Biological Process	GO:0071622	regulation of granulocyte chemotaxis	0.004664971
Biological Process	GO:0006458	'de novo' protein folding	0.004678159
Biological Process	GO:0032507	maintenance of protein location in cell	0.004678159
Biological Process	GO:0051607	defense response to virus	0.004678159
Molecular Function	GO:0048037	cofactor binding	0.003962874
Molecular Function	GO:0051540	metal cluster binding	0.003962874
Molecular Function	GO:0016874	ligase activity	0.003974592
Biological Process	GO:0002250	adaptive immune response	0.004738029
Biological Process	GO:0006914	autophagy	0.004738029
Biological Process	GO:0044848	biological phase	0.004738029
Biological Process	GO:0034341	response to interferon-gamma	0.004740476
Biological Process	GO:0043086	negative regulation of catalytic activity	0.004780504
Cellular Component	GO:0044427	chromosomal part	0.010959874
Cellular Component	GO:0035097	histone methyltransferase complex	0.011082763
Biological Process	GO:0035239	tube morphogenesis	0.004839154
Biological Process	GO:0000725	recombinational repair	0.00485373
Biological Process	GO:0045935	positive regulation of nucleobase-containing compound metabolic process	0.004857681
Biological Process	GO:0045860	positive regulation of protein kinase activity	0.004987775
Biological Process	GO:0032872	regulation of stress-activated MAPK cascade	0.005045492
Biological Process	GO:0070302	regulation of stress-activated protein kinase signaling cascade	0.005045492
Biological Process	GO:0001959	regulation of cytokine-mediated signaling pathway	0.00504553
Biological Process	GO:0046578	regulation of Ras protein signal transduction	0.00504553
Biological Process	GO:0060759	regulation of response to cytokine stimulus	0.00504553
Molecular Function	GO:0016667	oxidoreductase activity, acting on a sulfur group of donors	0.004217531
Biological Process	GO:0030100	regulation of endocytosis	0.005062625
Biological Process	GO:0045934	negative regulation of nucleobase-containing compound metabolic process	0.005235852
Biological Process	GO:0007369	gastrulation	0.005269116
Biological Process	GO:0043393	regulation of protein binding	0.00530107
Biological Process	GO:0007044	cell-substrate junction assembly	0.00545404
Biological Process	GO:0050688	regulation of defense response to virus	0.005537845
Biological Process	GO:0071417	cellular response to organonitrogen compound	0.005537845
Biological Process	GO:0034110	regulation of homotypic cell-cell adhesion	0.005569694
Biological Process	GO:0032409	regulation of transporter activity	0.005605316
Biological Process	GO:0051272	positive regulation of cellular component movement	0.0056615
Biological Process	GO:0010837	regulation of keratinocyte proliferation	0.005773841
Biological Process	GO:0043616	keratinocyte proliferation	0.005773841
Biological Process	GO:0045580	regulation of T cell differentiation	0.005815974
Biological Process	GO:0006636	unsaturated fatty acid biosynthetic process	0.005835076
Biological Process	GO:0000077	DNA damage checkpoint	0.005875617
Biological Process	GO:0009636	response to toxic substance	0.005875617
Biological Process	GO:0051056	regulation of small GTPase mediated signal transduction	0.005875617
Biological Process	GO:0044712	single-organism catabolic process	0.005894639
Biological Process	GO:0044282	small molecule catabolic process	0.00591191
Biological Process	GO:0022403	cell cycle phase	0.005926161
Biological Process	GO:0010565	regulation of cellular ketone metabolic process	0.005956289
Molecular Function	GO:0008017	microtubule binding	0.004881022
Cellular Component	GO:0000151	ubiquitin ligase complex	0.013252303
Biological Process	GO:0003013	circulatory system process	0.006107026
Molecular Function	GO:0016788	hydrolase activity, acting on ester bonds	0.005057941
Biological Process	GO:0033674	positive regulation of kinase activity	0.00618076
Biological Process	GO:0051592	response to calcium ion	0.006186771
Biological Process	GO:0070227	lymphocyte apoptotic process	0.006186771
Biological Process	GO:1901342	regulation of vasculature development	0.006201637
Molecular Function	GO:0016791	phosphatase activity	0.005121824
Molecular Function	GO:0016773	phosphotransferase activity, alcohol group as acceptor	0.005179258
Molecular Function	GO:1901981	phosphatidylinositol phosphate binding	0.005368998
Molecular Function	GO:0017016	Ras GTPase binding	0.005468057
Biological Process	GO:0055085	transmembrane transport	0.006492887
Biological Process	GO:0014897	striated muscle hypertrophy	0.006548739
Biological Process	GO:0051052	regulation of DNA metabolic process	0.006584773
Biological Process	GO:0060191	regulation of lipase activity	0.006645764
Biological Process	GO:0042127	regulation of cell proliferation	0.006669698
Biological Process	GO:0008645	hexose transport	0.006726865
Biological Process	GO:0048705	skeletal system morphogenesis	0.006732737
Molecular Function	GO:0031267	small GTPase binding	0.005717665
Cellular Component	GO:0098590	plasma membrane region	0.014941733
Cellular Component	GO:0005794	Golgi apparatus	0.014947393
Biological Process	GO:0045765	regulation of angiogenesis	0.006856321
Cellular Component	GO:0005874	microtubule	0.015428642
Molecular Function	GO:0019838	growth factor binding	0.005966088
Molecular Function	GO:0031406	carboxylic acid binding	0.006115858
Molecular Function	GO:0043177	organic acid binding	0.006115858
Molecular Function	GO:0008194	UDP-glycosyltransferase activity	0.006193721
Molecular Function	GO:0000977	RNA polymerase II regulatory region sequence-specific DNA binding	0.00624437
Molecular Function	GO:0001012	RNA polymerase II regulatory region DNA binding	0.00624437
Molecular Function	GO:0004620	phospholipase activity	0.006289888
Biological Process	GO:0045806	negative regulation of endocytosis	0.007027234
Biological Process	GO:0006694	steroid biosynthetic process	0.007056609
Biological Process	GO:0050658	RNA transport	0.007090508
Biological Process	GO:0051236	establishment of RNA localization	0.007090508
Molecular Function	GO:0051536	iron-sulfur cluster binding	0.00646486
Molecular Function	GO:0001085	RNA polymerase II transcription factor binding	0.006530532
Biological Process	GO:0001501	skeletal system development	0.007233233
Biological Process	GO:0030336	negative regulation of cell migration	0.00724187
Biological Process	GO:0051271	negative regulation of cellular component movement	0.00724187
Biological Process	GO:2000146	negative regulation of cell motility	0.00724187
Biological Process	GO:0051146	striated muscle cell differentiation	0.007259204
Biological Process	GO:0045123	cellular extravasation	0.007298578
Biological Process	GO:0006403	RNA localization	0.007387657
Biological Process	GO:0070925	organelle assembly	0.007574931
Biological Process	GO:0007033	vacuole organization	0.007621116
Cellular Component	GO:0005635	nuclear envelope	0.017011375
Cellular Component	GO:0000315	organellar large ribosomal subunit	0.017082532
Cellular Component	GO:0036452	ESCRT complex	0.017082532
Cellular Component	GO:1990391	DNA repair complex	0.017082532
Biological Process	GO:0045930	negative regulation of mitotic cell cycle	0.007735874
Biological Process	GO:0043062	extracellular structure organization	0.007737216
Biological Process	GO:0009064	glutamine family amino acid metabolic process	0.007765009
Biological Process	GO:0010522	regulation of calcium ion transport into cytosol	0.007765009
Biological Process	GO:0019724	B cell mediated immunity	0.007765009
Biological Process	GO:0031110	regulation of microtubule polymerization or depolymerization	0.007765009
Biological Process	GO:0045944	positive regulation of transcription from RNA polymerase II promoter	0.007765009
Biological Process	GO:0010883	regulation of lipid storage	0.007807936
Biological Process	GO:0016202	regulation of striated muscle tissue development	0.007807936
Biological Process	GO:0032784	regulation of DNA-templated transcription, elongation	0.007807936
Biological Process	GO:0055013	cardiac muscle cell development	0.007807936
Biological Process	GO:1901861	regulation of muscle tissue development	0.007807936
Biological Process	GO:2000106	regulation of leukocyte apoptotic process	0.007807936
Biological Process	GO:0046651	lymphocyte proliferation	0.007895424
Biological Process	GO:0050863	regulation of T cell activation	0.007895424
Biological Process	GO:1903037	regulation of leukocyte cell-cell adhesion	0.007895424
Biological Process	GO:0051051	negative regulation of transport	0.008065082
Biological Process	GO:0045893	positive regulation of transcription, DNA-templated	0.008150942
Biological Process	GO:1902680	positive regulation of RNA biosynthetic process	0.008150942
Biological Process	GO:1903508	positive regulation of nucleic acid-templated transcription	0.008150942
Biological Process	GO:0006643	membrane lipid metabolic process	0.008227268
Biological Process	GO:0030323	respiratory tube development	0.008227268
Biological Process	GO:0007179	transforming growth factor beta receptor signaling pathway	0.00834777
Biological Process	GO:0017015	regulation of transforming growth factor beta receptor signaling pathway	0.00834777
Biological Process	GO:0071559	response to transforming growth factor beta	0.00834777
Biological Process	GO:0071560	cellular response to transforming growth factor beta stimulus	0.00834777
Biological Process	GO:1903844	regulation of cellular response to transforming growth factor beta stimulus	0.00834777
Biological Process	GO:0090287	regulation of cellular response to growth factor stimulus	0.008361467
Biological Process	GO:0006637	acyl-CoA metabolic process	0.008467481
Biological Process	GO:0035383	thioester metabolic process	0.008467481
Biological Process	GO:0044089	positive regulation of cellular component biogenesis	0.00846987
Biological Process	GO:0006513	protein monoubiquitination	0.008546
Biological Process	GO:0033238	regulation of cellular amine metabolic process	0.008546
Biological Process	GO:0061383	trabecula morphogenesis	0.008546
Cellular Component	GO:0061695	transferase complex, transferring phosphorus-containing groups	0.018450769
Biological Process	GO:0032944	regulation of mononuclear cell proliferation	0.008617521
Biological Process	GO:0051260	protein homooligomerization	0.008650756
Biological Process	GO:0032412	regulation of ion transmembrane transporter activity	0.008736284
Cellular Component	GO:0031253	cell projection membrane	0.018960187
Cellular Component	GO:0019867	outer membrane	0.01909509
Cellular Component	GO:0030131	clathrin adaptor complex	0.01909509
Biological Process	GO:0048568	embryonic organ development	0.008826568
Biological Process	GO:0031330	negative regulation of cellular catabolic process	0.008838564
Biological Process	GO:0033559	unsaturated fatty acid metabolic process	0.008838564
Biological Process	GO:0002460	adaptive immune response based on somatic recombination of immune receptors built from immunoglobulin superfamily domains	0.008857486
Biological Process	GO:1902107	positive regulation of leukocyte differentiation	0.008864178
Biological Process	GO:0046890	regulation of lipid biosynthetic process	0.008945719
Biological Process	GO:0002761	regulation of myeloid leukocyte differentiation	0.009059904
Biological Process	GO:0030335	positive regulation of cell migration	0.009059904
Biological Process	GO:2000147	positive regulation of cell motility	0.009059904
Biological Process	GO:0009100	glycoprotein metabolic process	0.009121959
Biological Process	GO:0007093	mitotic cell cycle checkpoint	0.009128063
Biological Process	GO:0016101	diterpenoid metabolic process	0.009128063
Biological Process	GO:0033119	negative regulation of RNA splicing	0.009128063
Biological Process	GO:0006984	ER-nucleus signaling pathway	0.009129023
Biological Process	GO:0010092	specification of organ identity	0.009129023
Biological Process	GO:0010259	multicellular organism aging	0.009129023
Biological Process	GO:0046638	positive regulation of alpha-beta T cell differentiation	0.009129023
Biological Process	GO:0071604	transforming growth factor beta production	0.009129023
Biological Process	GO:1902275	regulation of chromatin organization	0.009223212
Cellular Component	GO:0070603	SWI/SNF superfamily-type complex	0.019819716
Biological Process	GO:0071900	regulation of protein serine/threonine kinase activity	0.009298145
Biological Process	GO:0032387	negative regulation of intracellular transport	0.009327782
Biological Process	GO:0051168	nuclear export	0.009471198
Biological Process	GO:0019884	antigen processing and presentation of exogenous antigen	0.009502272
Biological Process	GO:0098813	nuclear chromosome segregation	0.009634952
Cellular Component	GO:0005730	nucleolus	0.021165302
Cellular Component	GO:0005743	mitochondrial inner membrane	0.021165302
Cellular Component	GO:0034518	RNA cap binding complex	0.021165302
Cellular Component	GO:0044452	nucleolar part	0.021165302
Biological Process	GO:0072089	stem cell proliferation	0.009854212
Cellular Component	GO:0005938	cell cortex	0.021963725
Cellular Component	GO:0044448	cell cortex part	0.021963725
Cellular Component	GO:0005829	cytosol	0.022114238
Cellular Component	GO:0044445	cytosolic part	0.022114238
Biological Process	GO:0001763	morphogenesis of a branching structure	0.009881036
Biological Process	GO:0055007	cardiac muscle cell differentiation	0.009889151
Biological Process	GO:0007389	pattern specification process	0.009918915
Molecular Function	GO:0019888	protein phosphatase regulator activity	0.00834818
Molecular Function	GO:0043130	ubiquitin binding	0.00834818
Biological Process	GO:0072331	signal transduction by p53 class mediator	0.010039778
Biological Process	GO:0034504	protein localization to nucleus	0.01030496
Biological Process	GO:0032271	regulation of protein polymerization	0.010497142
Cellular Component	GO:0032432	actin filament bundle	0.023569947
Molecular Function	GO:0048029	monosaccharide binding	0.008873407
Cellular Component	GO:0098802	plasma membrane receptor complex	0.02406786
Biological Process	GO:0031398	positive regulation of protein ubiquitination	0.010734584
Biological Process	GO:1903322	positive regulation of protein modification by small protein conjugation or removal	0.010734584
Molecular Function	GO:0008238	exopeptidase activity	0.009242346
Cellular Component	GO:0000776	kinetochore	0.024879568
Biological Process	GO:0048545	response to steroid hormone	0.011123799
Biological Process	GO:0051279	regulation of release of sequestered calcium ion into cytosol	0.011131382
Biological Process	GO:0070228	regulation of lymphocyte apoptotic process	0.011131382
Biological Process	GO:0090279	regulation of calcium ion import	0.011131382
Biological Process	GO:0006399	tRNA metabolic process	0.011196235
Biological Process	GO:2001242	regulation of intrinsic apoptotic signaling pathway	0.011212924
Biological Process	GO:0032943	mononuclear cell proliferation	0.011225482
Biological Process	GO:0043405	regulation of MAP kinase activity	0.011338079
Biological Process	GO:0061138	morphogenesis of a branching epithelium	0.011362916
Biological Process	GO:0048736	appendage development	0.011382195
Biological Process	GO:0035051	cardiocyte differentiation	0.011396409
Biological Process	GO:0051220	cytoplasmic sequestering of protein	0.011418382
Biological Process	GO:0070741	response to interleukin-6	0.011418382
Biological Process	GO:0071867	response to monoamine	0.011418382
Biological Process	GO:0071869	response to catecholamine	0.011418382
Biological Process	GO:0072665	protein localization to vacuole	0.011418382
Biological Process	GO:0006997	nucleus organization	0.011535825
Biological Process	GO:0046632	alpha-beta T cell differentiation	0.011535825
Biological Process	GO:0050818	regulation of coagulation	0.011596645
Biological Process	GO:0008202	steroid metabolic process	0.011625331
Molecular Function	GO:0003724	RNA helicase activity	0.009776767
Molecular Function	GO:0016628	oxidoreductase activity, acting on the CH-CH group of donors, NAD or NADP as acceptor	0.009776767
Molecular Function	GO:0070325	lipoprotein particle receptor binding	0.009776767
Biological Process	GO:0031060	regulation of histone methylation	0.011832641
Biological Process	GO:0046488	phosphatidylinositol metabolic process	0.011832641
Cellular Component	GO:0090575	RNA polymerase II transcription factor complex	0.026223539
Biological Process	GO:0031056	regulation of histone modification	0.011878902
Biological Process	GO:0006753	nucleoside phosphate metabolic process	0.012117379
Cellular Component	GO:0005741	mitochondrial outer membrane	0.027494417
Cellular Component	GO:0031306	intrinsic component of mitochondrial outer membrane	0.027494417
Cellular Component	GO:0031968	organelle outer membrane	0.027494417
Biological Process	GO:0016054	organic acid catabolic process	0.01228368
Molecular Function	GO:0001664	G-protein coupled receptor binding	0.010328831
Biological Process	GO:0000075	cell cycle checkpoint	0.012321254
Biological Process	GO:0050670	regulation of lymphocyte proliferation	0.012440564
Biological Process	GO:0008064	regulation of actin polymerization or depolymerization	0.01245752
Biological Process	GO:0030832	regulation of actin filament length	0.01245752
Biological Process	GO:0032481	positive regulation of type I interferon production	0.012607153
Biological Process	GO:0046637	regulation of alpha-beta T cell differentiation	0.012607153
Biological Process	GO:0006941	striated muscle contraction	0.012626181
Biological Process	GO:0072577	endothelial cell apoptotic process	0.012664724
Biological Process	GO:0030278	regulation of ossification	0.012744853
Biological Process	GO:0032956	regulation of actin cytoskeleton organization	0.012749215
Biological Process	GO:0050900	leukocyte migration	0.012901227
Biological Process	GO:0034112	positive regulation of homotypic cell-cell adhesion	0.012972525
Biological Process	GO:0006575	cellular modified amino acid metabolic process	0.013137763
Biological Process	GO:0006354	DNA-templated transcription, elongation	0.013241495
Biological Process	GO:0002478	antigen processing and presentation of exogenous peptide antigen	0.013257362
Biological Process	GO:0010506	regulation of autophagy	0.013257362
Biological Process	GO:0003170	heart valve development	0.013268641
Biological Process	GO:0061640	cytoskeleton-dependent cytokinesis	0.013268641
Biological Process	GO:0022898	regulation of transmembrane transporter activity	0.013317468
Biological Process	GO:0009615	response to virus	0.013440209
Biological Process	GO:0070663	regulation of leukocyte proliferation	0.01355772
Biological Process	GO:0015931	nucleobase-containing compound transport	0.013635856
Biological Process	GO:0031667	response to nutrient levels	0.013672995
Biological Process	GO:0043112	receptor metabolic process	0.01374508
Molecular Function	GO:0051427	hormone receptor binding	0.011308782
Biological Process	GO:0070661	leukocyte proliferation	0.014152646
Biological Process	GO:0050918	positive chemotaxis	0.014281673
Biological Process	GO:0050926	regulation of positive chemotaxis	0.014281673
Biological Process	GO:0050927	positive regulation of positive chemotaxis	0.014281673
Biological Process	GO:0051004	regulation of lipoprotein lipase activity	0.014281673
Biological Process	GO:0071868	cellular response to monoamine stimulus	0.014281673
Biological Process	GO:0071870	cellular response to catecholamine stimulus	0.014281673
Biological Process	GO:0030041	actin filament polymerization	0.014296476
Biological Process	GO:0030833	regulation of actin filament polymerization	0.014296476
Biological Process	GO:0045216	cell-cell junction organization	0.014296476
Biological Process	GO:0009117	nucleotide metabolic process	0.01463046
Biological Process	GO:0016485	protein processing	0.014685846
Biological Process	GO:0051604	protein maturation	0.014685846
Molecular Function	GO:0004702	receptor signaling protein serine/threonine kinase activity	0.011985297
Molecular Function	GO:0017048	Rho GTPase binding	0.012086763
Biological Process	GO:0000279	M phase	0.014785317
Molecular Function	GO:0030695	GTPase regulator activity	0.012323792
Molecular Function	GO:0090079	translation regulator activity, nucleic acid binding	0.012323792
Biological Process	GO:0006479	protein methylation	0.014886013
Biological Process	GO:0051656	establishment of organelle localization	0.014886013
Biological Process	GO:1903308	regulation of chromatin modification	0.014886013
Biological Process	GO:0021885	forebrain cell migration	0.014890318
Cellular Component	GO:0005657	replication fork	0.032490224
Cellular Component	GO:0032806	carboxy-terminal domain protein kinase complex	0.032490224
Cellular Component	GO:0070822	Sin3-type complex	0.032490224
Cellular Component	GO:0030133	transport vesicle	0.032938037
Molecular Function	GO:0061134	peptidase regulator activity	0.012659905
Biological Process	GO:0046395	carboxylic acid catabolic process	0.015205023
Molecular Function	GO:0005048	signal sequence binding	0.012784984
Biological Process	GO:1900408	negative regulation of cellular response to oxidative stress	0.015291438
Biological Process	GO:1902883	negative regulation of response to oxidative stress	0.015291438
Molecular Function	GO:0004857	enzyme inhibitor activity	0.012929885
Biological Process	GO:0008015	blood circulation	0.01537795
Biological Process	GO:1902229	regulation of intrinsic apoptotic signaling pathway in response to DNA damage	0.01563915
Biological Process	GO:0033013	tetrapyrrole metabolic process	0.015797446
Biological Process	GO:0046823	negative regulation of nucleocytoplasmic transport	0.015797446
Biological Process	GO:1903650	negative regulation of cytoplasmic transport	0.015797446
Biological Process	GO:0090559	regulation of membrane permeability	0.015801747
Biological Process	GO:0003002	regionalization	0.016805216
Biological Process	GO:0032886	regulation of microtubule-based process	0.016892458
Biological Process	GO:0051186	cofactor metabolic process	0.016924069
Biological Process	GO:0051170	nuclear import	0.017046446
Biological Process	GO:0048562	embryonic organ morphogenesis	0.017234708
Biological Process	GO:0006766	vitamin metabolic process	0.017484382
Biological Process	GO:0019915	lipid storage	0.017484382
Biological Process	GO:0022029	telencephalon cell migration	0.017484382
Biological Process	GO:1903708	positive regulation of hemopoiesis	0.017521921
Biological Process	GO:0072521	purine-containing compound metabolic process	0.017672081
Biological Process	GO:2001020	regulation of response to DNA damage stimulus	0.017819128
Biological Process	GO:0009310	amine catabolic process	0.017862729
Biological Process	GO:0010869	regulation of receptor biosynthetic process	0.017862729
Biological Process	GO:0032800	receptor biosynthetic process	0.017862729
Biological Process	GO:0034643	establishment of mitochondrion localization, microtubule-mediated	0.017862729
Biological Process	GO:0051654	establishment of mitochondrion localization	0.017862729
Biological Process	GO:0060070	canonical Wnt signaling pathway	0.017862729
Biological Process	GO:0061687	detoxification of inorganic compound	0.017862729
Biological Process	GO:0070972	protein localization to endoplasmic reticulum	0.017862729
Biological Process	GO:2000379	positive regulation of reactive oxygen species metabolic process	0.017862729
Biological Process	GO:0044723	single-organism carbohydrate metabolic process	0.017930119
Cellular Component	GO:0019898	extrinsic component of membrane	0.03832869
Biological Process	GO:0007051	spindle organization	0.018214902
Biological Process	GO:0051651	maintenance of location in cell	0.018214902
Biological Process	GO:0051899	membrane depolarization	0.018214902
Biological Process	GO:0000087	mitotic M phase	0.018335158
Biological Process	GO:0048193	Golgi vesicle transport	0.018335158
Biological Process	GO:0098763	mitotic cell cycle phase	0.018335158
Biological Process	GO:0010876	lipid localization	0.018493981
Biological Process	GO:0009066	aspartate family amino acid metabolic process	0.018528888
Biological Process	GO:0009225	nucleotide-sugar metabolic process	0.018528888
Biological Process	GO:1903018	regulation of glycoprotein metabolic process	0.018528888
Biological Process	GO:0002688	regulation of leukocyte chemotaxis	0.018586195
Cellular Component	GO:0031965	nuclear membrane	0.039412639
Cellular Component	GO:0033202	DNA helicase complex	0.039412639
Cellular Component	GO:0000803	sex chromosome	0.040253969
Cellular Component	GO:0005775	vacuolar lumen	0.040253969
Cellular Component	GO:0031304	intrinsic component of mitochondrial inner membrane	0.040253969
Biological Process	GO:0030104	water homeostasis	0.018784741
Biological Process	GO:0031532	actin cytoskeleton reorganization	0.018784741
Biological Process	GO:0042551	neuron maturation	0.018784741
Biological Process	GO:0031344	regulation of cell projection organization	0.018898282
Molecular Function	GO:0016830	carbon-carbon lyase activity	0.015418981
Molecular Function	GO:0001948	glycoprotein binding	0.01553435
Molecular Function	GO:0060589	nucleoside-triphosphatase regulator activity	0.01553435
Cellular Component	GO:0031012	extracellular matrix	0.041032932
Biological Process	GO:0009895	negative regulation of catabolic process	0.019071624
Biological Process	GO:0018193	peptidyl-amino acid modification	0.019479122
Biological Process	GO:0003015	heart process	0.019529042
Biological Process	GO:0046631	alpha-beta T cell activation	0.019572116
Biological Process	GO:0019058	viral life cycle	0.019592205
Biological Process	GO:0045785	positive regulation of cell adhesion	0.019592205
Biological Process	GO:0070646	protein modification by small protein removal	0.019749293
Biological Process	GO:0034220	ion transmembrane transport	0.020013639
Biological Process	GO:0006606	protein import into nucleus	0.020050493
Biological Process	GO:0017038	protein import	0.020050493
Biological Process	GO:0044744	protein targeting to nucleus	0.020050493
Biological Process	GO:1902593	single-organism nuclear import	0.020050493
Molecular Function	GO:0016597	amino acid binding	0.01654529
Biological Process	GO:0097164	ammonium ion metabolic process	0.020404321
Biological Process	GO:0010657	muscle cell apoptotic process	0.020502736
Biological Process	GO:0009887	organ morphogenesis	0.020949196
Biological Process	GO:0042176	regulation of protein catabolic process	0.020968718
Biological Process	GO:0046902	regulation of mitochondrial membrane permeability	0.020968718
Biological Process	GO:0048645	organ formation	0.020968718
Biological Process	GO:1903362	regulation of cellular protein catabolic process	0.020968718
Biological Process	GO:0060401	cytosolic calcium ion transport	0.021026871
Biological Process	GO:0060402	calcium ion transport into cytosol	0.021026871
Biological Process	GO:0031123	RNA 3'-end processing	0.021091142
Biological Process	GO:0055006	cardiac cell development	0.021091142
Biological Process	GO:0060326	cell chemotaxis	0.021321667
Cellular Component	GO:0044463	cell projection part	0.045269344
Biological Process	GO:0060047	heart contraction	0.021548311
Biological Process	GO:0044248	cellular catabolic process	0.021760864
Biological Process	GO:0007399	nervous system development	0.021830099
Biological Process	GO:0007045	cell-substrate adherens junction assembly	0.022307674
Biological Process	GO:0034332	adherens junction organization	0.022307674
Biological Process	GO:0034333	adherens junction assembly	0.022307674
Biological Process	GO:1900407	regulation of cellular response to oxidative stress	0.022307674
Biological Process	GO:0030852	regulation of granulocyte differentiation	0.022341421
Biological Process	GO:0060317	cardiac epithelial to mesenchymal transition	0.022341421
Biological Process	GO:0071624	positive regulation of granulocyte chemotaxis	0.022341421
Biological Process	GO:0010559	regulation of glycoprotein biosynthetic process	0.022428091
Biological Process	GO:0051646	mitochondrion localization	0.022428091
Biological Process	GO:0048872	homeostasis of number of cells	0.02264488
Biological Process	GO:0009755	hormone-mediated signaling pathway	0.022833248
Cellular Component	GO:0032994	protein-lipid complex	0.048605202
Cellular Component	GO:0044665	MLL1/2 complex	0.048605202
Biological Process	GO:0002220	innate immune response activating cell surface receptor signaling pathway	0.023221304
Biological Process	GO:0003143	embryonic heart tube morphogenesis	0.023307084
Biological Process	GO:0035050	embryonic heart tube development	0.023307084
Biological Process	GO:0051439	regulation of ubiquitin-protein ligase activity involved in mitotic cell cycle	0.023307084
Biological Process	GO:0048002	antigen processing and presentation of peptide antigen	0.023492778
Biological Process	GO:0016571	histone methylation	0.023600416
Biological Process	GO:0050657	nucleic acid transport	0.023600416
Cellular Component	GO:0016469	proton-transporting two-sector ATPase complex	0.049650024
Biological Process	GO:0002009	morphogenesis of an epithelium	0.023714116
Biological Process	GO:0043410	positive regulation of MAPK cascade	0.023717869
Biological Process	GO:0051047	positive regulation of secretion	0.023758679
Biological Process	GO:0031214	biomineral tissue development	0.024016958
Biological Process	GO:0035966	response to topologically incorrect protein	0.024016958
Biological Process	GO:1901987	regulation of cell cycle phase transition	0.024016958
Biological Process	GO:0002763	positive regulation of myeloid leukocyte differentiation	0.024105847
Biological Process	GO:0006690	icosanoid metabolic process	0.024105847
Biological Process	GO:1901568	fatty acid derivative metabolic process	0.024105847
Biological Process	GO:1903050	regulation of proteolysis involved in cellular protein catabolic process	0.024105847
Biological Process	GO:0007420	brain development	0.024181317
Biological Process	GO:0060322	head development	0.024181317
Biological Process	GO:0006692	prostanoid metabolic process	0.024442138
Biological Process	GO:0043534	blood vessel endothelial cell migration	0.024442138
Biological Process	GO:0006352	DNA-templated transcription, initiation	0.024533212
Biological Process	GO:0002440	production of molecular mediator of immune response	0.024644836
Biological Process	GO:0002685	regulation of leukocyte migration	0.024644836
Molecular Function	GO:0001071	nucleic acid binding transcription factor activity	0.01922748
Molecular Function	GO:0005125	cytokine activity	0.019342008
Molecular Function	GO:0015145	monosaccharide transmembrane transporter activity	0.019580508
Molecular Function	GO:0017069	snRNA binding	0.019580508
Cellular Component	GO:0005887	integral component of plasma membrane	0.051554495
Biological Process	GO:0009798	axis specification	0.025000284
Biological Process	GO:0072503	cellular divalent inorganic cation homeostasis	0.025065844
Biological Process	GO:1903706	regulation of hemopoiesis	0.025065844
Biological Process	GO:0016311	dephosphorylation	0.025200606
Biological Process	GO:0022409	positive regulation of cell-cell adhesion	0.025481005
Biological Process	GO:0048729	tissue morphogenesis	0.0256061
Biological Process	GO:0030177	positive regulation of Wnt signaling pathway	0.0258729
Biological Process	GO:0006874	cellular calcium ion homeostasis	0.026054843
Biological Process	GO:0055074	calcium ion homeostasis	0.026054843
Biological Process	GO:0000578	embryonic axis specification	0.026454828
Biological Process	GO:1901617	organic hydroxy compound biosynthetic process	0.026454828
Biological Process	GO:1901575	organic substance catabolic process	0.026643744
Biological Process	GO:0007568	aging	0.02679
Biological Process	GO:0044242	cellular lipid catabolic process	0.02679
Biological Process	GO:0045927	positive regulation of growth	0.02679
Biological Process	GO:0030307	positive regulation of cell growth	0.026811507
Biological Process	GO:0003299	muscle hypertrophy in response to stress	0.027117303
Biological Process	GO:0032092	positive regulation of protein binding	0.027117303
Biological Process	GO:0071173	spindle assembly checkpoint	0.027117303
Biological Process	GO:0009451	RNA modification	0.027398553
Biological Process	GO:0070507	regulation of microtubule cytoskeleton organization	0.027398553
Biological Process	GO:0048024	regulation of mRNA splicing, via spliceosome	0.027673227
Biological Process	GO:0051100	negative regulation of binding	0.027673227
Biological Process	GO:1901137	carbohydrate derivative biosynthetic process	0.027796359
Biological Process	GO:0016042	lipid catabolic process	0.027850406
Biological Process	GO:0006623	protein targeting to vacuole	0.027942676
Biological Process	GO:0010737	protein kinase A signaling	0.027942676
Biological Process	GO:0010984	regulation of lipoprotein particle clearance	0.027942676
Biological Process	GO:0030854	positive regulation of granulocyte differentiation	0.027942676
Biological Process	GO:0044803	multi-organism membrane organization	0.027942676
Biological Process	GO:0071634	regulation of transforming growth factor beta production	0.027942676
Biological Process	GO:0072666	establishment of protein localization to vacuole	0.027942676
Biological Process	GO:1903313	positive regulation of mRNA metabolic process	0.027942676
Biological Process	GO:0001523	retinoid metabolic process	0.028072552
Biological Process	GO:0006414	translational elongation	0.028072552
Biological Process	GO:0032642	regulation of chemokine production	0.028072552
Biological Process	GO:0006405	RNA export from nucleus	0.028076763
Biological Process	GO:0030168	platelet activation	0.028076763
Biological Process	GO:0034599	cellular response to oxidative stress	0.028076763
Cellular Component	GO:0005720	nuclear heterochromatin	0.056209974
Biological Process	GO:0007018	microtubule-based movement	0.028110438
Biological Process	GO:0003205	cardiac chamber development	0.028466439
Biological Process	GO:0098542	defense response to other organism	0.028479224
Cellular Component	GO:0031226	intrinsic component of plasma membrane	0.057880458
Molecular Function	GO:0005539	glycosaminoglycan binding	0.022174607
Biological Process	GO:0090305	nucleic acid phosphodiester bond hydrolysis	0.029076583
Molecular Function	GO:0015144	carbohydrate transmembrane transporter activity	0.023083279
Molecular Function	GO:0051119	sugar transmembrane transporter activity	0.023083279
Molecular Function	GO:1901476	carbohydrate transporter activity	0.023083279
Biological Process	GO:0070085	glycosylation	0.029682278
Biological Process	GO:0048666	neuron development	0.029962039
Biological Process	GO:0030595	leukocyte chemotaxis	0.030049779
Biological Process	GO:0006813	potassium ion transport	0.030217529
Biological Process	GO:0010771	negative regulation of cell morphogenesis involved in differentiation	0.030285688
Cellular Component	GO:0000153	cytoplasmic ubiquitin ligase complex	0.06178805
Cellular Component	GO:0005605	basal lamina	0.06178805
Cellular Component	GO:0035267	NuA4 histone acetyltransferase complex	0.06178805
Cellular Component	GO:0043256	laminin complex	0.06178805
Biological Process	GO:0019882	antigen processing and presentation	0.030383526
Biological Process	GO:0060485	mesenchyme development	0.030383526
Biological Process	GO:0043473	pigmentation	0.030425924
Biological Process	GO:0072507	divalent inorganic cation homeostasis	0.030496139
Cellular Component	GO:0036464	cytoplasmic ribonucleoprotein granule	0.062507194
Cellular Component	GO:0005615	extracellular space	0.063239179
Biological Process	GO:0048598	embryonic morphogenesis	0.031042594
Molecular Function	GO:0016298	lipase activity	0.024274454
Biological Process	GO:0042439	ethanolamine-containing compound metabolic process	0.031327497
Biological Process	GO:0072595	maintenance of protein localization in organelle	0.031327497
Biological Process	GO:0015758	glucose transport	0.031492318
Biological Process	GO:0002028	regulation of sodium ion transport	0.031722299
Biological Process	GO:0008652	cellular amino acid biosynthetic process	0.031722299
Biological Process	GO:0035794	positive regulation of mitochondrial membrane permeability	0.031722299
Biological Process	GO:0042100	B cell proliferation	0.031722299
Molecular Function	GO:0008565	protein transporter activity	0.024680528
Biological Process	GO:0032940	secretion by cell	0.032108977
Biological Process	GO:0051017	actin filament bundle assembly	0.032477733
Biological Process	GO:0061572	actin filament bundle organization	0.032477733
Biological Process	GO:0031638	zymogen activation	0.032681264
Biological Process	GO:0016358	dendrite development	0.032747488
Biological Process	GO:0033002	muscle cell proliferation	0.032747488
Biological Process	GO:0046635	positive regulation of alpha-beta T cell activation	0.032747488
Biological Process	GO:0003300	cardiac muscle hypertrophy	0.032774588
Biological Process	GO:0006353	DNA-templated transcription, termination	0.032774588
Biological Process	GO:0043331	response to dsRNA	0.032774588
Biological Process	GO:0045582	positive regulation of T cell differentiation	0.032774588
Biological Process	GO:0045621	positive regulation of lymphocyte differentiation	0.032774588
Cellular Component	GO:0000307	cyclin-dependent protein kinase holoenzyme complex	0.066983321
Cellular Component	GO:0030660	Golgi-associated vesicle membrane	0.066983321
Biological Process	GO:0031647	regulation of protein stability	0.033080667
Biological Process	GO:0031334	positive regulation of protein complex assembly	0.033217675
Molecular Function	GO:0019208	phosphatase regulator activity	0.025704644
Molecular Function	GO:0003682	chromatin binding	0.026205164
Biological Process	GO:0008016	regulation of heart contraction	0.033769963
Biological Process	GO:0006869	lipid transport	0.033861237
Biological Process	GO:0051438	regulation of ubiquitin-protein transferase activity	0.034011248
Biological Process	GO:0002221	pattern recognition receptor signaling pathway	0.03403557
Biological Process	GO:0007067	mitotic nuclear division	0.034104508
Biological Process	GO:0016064	immunoglobulin mediated immune response	0.034449869
Biological Process	GO:0006206	pyrimidine nucleobase metabolic process	0.034947768
Biological Process	GO:0006521	regulation of cellular amino acid metabolic process	0.034947768
Biological Process	GO:0006971	hypotonic response	0.034947768
Biological Process	GO:0010390	histone monoubiquitination	0.034947768
Biological Process	GO:0032869	cellular response to insulin stimulus	0.034947768
Biological Process	GO:0048521	negative regulation of behavior	0.034947768
Biological Process	GO:0050922	negative regulation of chemotaxis	0.034947768
Biological Process	GO:0051560	mitochondrial calcium ion homeostasis	0.034947768
Biological Process	GO:0061013	regulation of mRNA catabolic process	0.034947768
Biological Process	GO:0061014	positive regulation of mRNA catabolic process	0.034947768
Molecular Function	GO:0004672	protein kinase activity	0.0273042
Biological Process	GO:0000018	regulation of DNA recombination	0.036309194
Biological Process	GO:0021543	pallium development	0.036585143
Biological Process	GO:0031960	response to corticosteroid	0.036585143
Biological Process	GO:0043648	dicarboxylic acid metabolic process	0.036585143
Molecular Function	GO:0003677	DNA binding	0.028305356
Biological Process	GO:0006778	porphyrin-containing compound metabolic process	0.037040985
Biological Process	GO:0007041	lysosomal transport	0.037040985
Biological Process	GO:0046165	alcohol biosynthetic process	0.037040985
Biological Process	GO:0046634	regulation of alpha-beta T cell activation	0.037040985
Biological Process	GO:0050891	multicellular organismal water homeostasis	0.037040985
Cellular Component	GO:0030667	secretory granule membrane	0.073815905
Biological Process	GO:0051346	negative regulation of hydrolase activity	0.037282901
Biological Process	GO:0007411	axon guidance	0.037392693
Biological Process	GO:0042770	signal transduction in response to DNA damage	0.037481008
Biological Process	GO:1902679	negative regulation of RNA biosynthetic process	0.037631831
Biological Process	GO:0050795	regulation of behavior	0.037688191
Biological Process	GO:0043488	regulation of mRNA stability	0.037702655
Biological Process	GO:0070509	calcium ion import	0.037702655
Biological Process	GO:0030330	DNA damage response, signal transduction by p53 class mediator	0.037805407
Biological Process	GO:0090257	regulation of muscle system process	0.037917599
Biological Process	GO:0031062	positive regulation of histone methylation	0.038203322
Biological Process	GO:0060428	lung epithelium development	0.038203322
Cellular Component	GO:0019908	nuclear cyclin-dependent protein kinase holoenzyme complex	0.076549837
Cellular Component	GO:0070993	translation preinitiation complex	0.076549837
Biological Process	GO:0006470	protein dephosphorylation	0.038911567
Biological Process	GO:0007417	central nervous system development	0.039039315
Biological Process	GO:0043491	protein kinase B signaling	0.039111719
Biological Process	GO:0051896	regulation of protein kinase B signaling	0.039111719
Biological Process	GO:0043462	regulation of ATPase activity	0.039128916
Biological Process	GO:0034976	response to endoplasmic reticulum stress	0.039467537
Biological Process	GO:0000959	mitochondrial RNA metabolic process	0.039495643
Biological Process	GO:0002686	negative regulation of leukocyte migration	0.039495643
Biological Process	GO:0007052	mitotic spindle organization	0.039495643
Biological Process	GO:0010596	negative regulation of endothelial cell migration	0.039495643
Biological Process	GO:0010633	negative regulation of epithelial cell migration	0.039495643
Biological Process	GO:0010874	regulation of cholesterol efflux	0.039495643
Biological Process	GO:0032873	negative regulation of stress-activated MAPK cascade	0.039495643
Biological Process	GO:0033344	cholesterol efflux	0.039495643
Biological Process	GO:0045161	neuronal ion channel clustering	0.039495643
Biological Process	GO:0045777	positive regulation of blood pressure	0.039495643
Biological Process	GO:0050663	cytokine secretion	0.039495643
Biological Process	GO:0050773	regulation of dendrite development	0.039495643
Biological Process	GO:0060343	trabecula formation	0.039495643
Biological Process	GO:0060914	heart formation	0.039495643
Biological Process	GO:0070229	negative regulation of lymphocyte apoptotic process	0.039495643
Biological Process	GO:0070303	negative regulation of stress-activated protein kinase signaling cascade	0.039495643
Biological Process	GO:1903828	negative regulation of cellular protein localization	0.039495643
Biological Process	GO:2000107	negative regulation of leukocyte apoptotic process	0.039495643
Molecular Function	GO:0042393	histone binding	0.029741091
Cellular Component	GO:0016021	integral component of membrane	0.078318491
Molecular Function	GO:0008757	S-adenosylmethionine-dependent methyltransferase activity	0.030222796
Biological Process	GO:2000113	negative regulation of cellular macromolecule biosynthetic process	0.040310769
Biological Process	GO:0071345	cellular response to cytokine stimulus	0.040389533
Biological Process	GO:0046903	secretion	0.040464763
Molecular Function	GO:0030246	carbohydrate binding	0.030675584
Biological Process	GO:0006886	intracellular protein transport	0.040665029
Cellular Component	GO:0005876	spindle microtubule	0.079694731
Molecular Function	GO:0031369	translation initiation factor binding	0.031108477
Molecular Function	GO:0016645	oxidoreductase activity, acting on the CH-NH group of donors	0.031125528
Molecular Function	GO:0016769	transferase activity, transferring nitrogenous groups	0.031472253
Biological Process	GO:0009896	positive regulation of catabolic process	0.041041496
Biological Process	GO:0035107	appendage morphogenesis	0.041073594
Biological Process	GO:0002377	immunoglobulin production	0.041288966
Biological Process	GO:0048608	reproductive structure development	0.041305884
Biological Process	GO:0061458	reproductive system development	0.041305884
Biological Process	GO:0010822	positive regulation of mitochondrion organization	0.041380602
Biological Process	GO:0032845	negative regulation of homeostatic process	0.041380602
Biological Process	GO:0034470	ncRNA processing	0.041380602
Biological Process	GO:0030888	regulation of B cell proliferation	0.041494873
Biological Process	GO:0043502	regulation of muscle adaptation	0.041494873
Biological Process	GO:0006163	purine nucleotide metabolic process	0.041708576
Biological Process	GO:0048863	stem cell differentiation	0.04178558
Biological Process	GO:0060562	epithelial tube morphogenesis	0.042284575
Biological Process	GO:1903522	regulation of blood circulation	0.042317576
Cellular Component	GO:0000152	nuclear ubiquitin ligase complex	0.08259115
Biological Process	GO:0010821	regulation of mitochondrion organization	0.042763072
Biological Process	GO:0051340	regulation of ligase activity	0.04291152
Biological Process	GO:0009101	glycoprotein biosynthetic process	0.043244634
Biological Process	GO:0051209	release of sequestered calcium ion into cytosol	0.043425026
Biological Process	GO:0097553	calcium ion transmembrane import into cytosol	0.043425026
Biological Process	GO:1902656	calcium ion import into cytosol	0.043425026
Biological Process	GO:0000338	protein deneddylation	0.043708421
Biological Process	GO:0001953	negative regulation of cell-matrix adhesion	0.043708421
Biological Process	GO:0003128	heart field specification	0.043708421
Biological Process	GO:0009151	purine deoxyribonucleotide metabolic process	0.043708421
Biological Process	GO:0009262	deoxyribonucleotide metabolic process	0.043708421
Biological Process	GO:0009394	2'-deoxyribonucleotide metabolic process	0.043708421
Biological Process	GO:0010812	negative regulation of cell-substrate adhesion	0.043708421
Biological Process	GO:0019692	deoxyribose phosphate metabolic process	0.043708421
Biological Process	GO:0032469	endoplasmic reticulum calcium ion homeostasis	0.043708421
Biological Process	GO:0046337	phosphatidylethanolamine metabolic process	0.043708421
Biological Process	GO:0046677	response to antibiotic	0.043708421
Biological Process	GO:0046685	response to arsenic-containing substance	0.043708421
Biological Process	GO:0055003	cardiac myofibril assembly	0.043708421
Biological Process	GO:0032652	regulation of interleukin-1 production	0.043725887
Biological Process	GO:0090077	foam cell differentiation	0.043725887
Biological Process	GO:0042113	B cell activation	0.043734574
Cellular Component	GO:0031082	BLOC complex	0.084612257
Cellular Component	GO:0090544	BAF-type complex	0.084612257
Biological Process	GO:0018022	peptidyl-lysine methylation	0.044095466
Biological Process	GO:0048469	cell maturation	0.044095466
Biological Process	GO:0021700	developmental maturation	0.044210372
Biological Process	GO:0002562	somatic diversification of immune receptors via germline recombination within a single locus	0.044376154
Biological Process	GO:0016444	somatic cell DNA recombination	0.044376154
Biological Process	GO:0071396	cellular response to lipid	0.044454515
Biological Process	GO:0010660	regulation of muscle cell apoptotic process	0.044457238
Molecular Function	GO:0015079	potassium ion transmembrane transporter activity	0.033142971
Biological Process	GO:0031570	DNA integrity checkpoint	0.044920518
Biological Process	GO:0045444	fat cell differentiation	0.044920518
Biological Process	GO:0048738	cardiac muscle tissue development	0.045210171
Molecular Function	GO:0030276	clathrin binding	0.034133763
Molecular Function	GO:0071814	protein-lipid complex binding	0.034133763
Molecular Function	GO:0008324	cation transmembrane transporter activity	0.034389831
Molecular Function	GO:0005126	cytokine receptor binding	0.034451901
Biological Process	GO:0061448	connective tissue development	0.04573912
Biological Process	GO:1902533	positive regulation of intracellular signal transduction	0.045755822
Biological Process	GO:0030193	regulation of blood coagulation	0.046529189
Biological Process	GO:0045639	positive regulation of myeloid cell differentiation	0.046529189
Biological Process	GO:1900046	regulation of hemostasis	0.046529189
Biological Process	GO:0006625	protein targeting to peroxisome	0.047568364
Biological Process	GO:0010951	negative regulation of endopeptidase activity	0.047568364
Biological Process	GO:0014855	striated muscle cell proliferation	0.047568364
Biological Process	GO:0042308	negative regulation of protein import into nucleus	0.047568364
Biological Process	GO:0043574	peroxisomal transport	0.047568364
Biological Process	GO:0072662	protein localization to peroxisome	0.047568364
Biological Process	GO:0072663	establishment of protein localization to peroxisome	0.047568364
Biological Process	GO:0090207	regulation of triglyceride metabolic process	0.047568364
Biological Process	GO:0090317	negative regulation of intracellular protein transport	0.047568364
Biological Process	GO:1900181	negative regulation of protein localization to nucleus	0.047568364
Biological Process	GO:1904590	negative regulation of protein import	0.047568364
Biological Process	GO:1903034	regulation of response to wounding	0.047580962
Biological Process	GO:0005996	monosaccharide metabolic process	0.049127543
Biological Process	GO:0006338	chromatin remodeling	0.049198912
Biological Process	GO:2000021	regulation of ion homeostasis	0.049438903
Molecular Function	GO:0016820	hydrolase activity, acting on acid anhydrides, catalyzing transmembrane movement of substances	0.037591886
Molecular Function	GO:0042626	ATPase activity, coupled to transmembrane movement of substances	0.037591886
Molecular Function	GO:0043492	ATPase activity, coupled to movement of substances	0.037591886
Biological Process	GO:0061041	regulation of wound healing	0.049919769
Biological Process	GO:1901990	regulation of mitotic cell cycle phase transition	0.049919769
Biological Process	GO:0010634	positive regulation of epithelial cell migration	0.049931687
Biological Process	GO:0014910	regulation of smooth muscle cell migration	0.049931687
Biological Process	GO:0031111	negative regulation of microtubule polymerization or depolymerization	0.049931687
Biological Process	GO:0002474	antigen processing and presentation of peptide antigen via MHC class I	0.050248592
Biological Process	GO:0009746	response to hexose	0.050248592
Biological Process	GO:0034284	response to monosaccharide	0.050248592
Biological Process	GO:0043038	amino acid activation	0.050248592
Biological Process	GO:0043039	tRNA aminoacylation	0.050248592
Biological Process	GO:0098732	macromolecule deacylation	0.050248592
Cellular Component	GO:0032838	cell projection cytoplasm	0.094655168
Cellular Component	GO:0046658	anchored component of plasma membrane	0.094655168
Cellular Component	GO:0070775	H3 histone acetyltransferase complex	0.094837181
Cellular Component	GO:0036477	somatodendritic compartment	0.095543573
Biological Process	GO:0051783	regulation of nuclear division	0.050495299
Cellular Component	GO:0000792	heterochromatin	0.096557632
Cellular Component	GO:0044798	nuclear transcription factor complex	0.096557632
Biological Process	GO:0001818	negative regulation of cytokine production	0.05085184
Biological Process	GO:0019221	cytokine-mediated signaling pathway	0.051078899
Biological Process	GO:0007618	mating	0.05152928
Biological Process	GO:0043489	RNA stabilization	0.05152928
Biological Process	GO:0048255	mRNA stabilization	0.05152928
Biological Process	GO:0010611	regulation of cardiac muscle hypertrophy	0.05164498
Biological Process	GO:0014743	regulation of muscle hypertrophy	0.05164498
Biological Process	GO:0032612	interleukin-1 production	0.05164498
Biological Process	GO:0050810	regulation of steroid biosynthetic process	0.05164498
Biological Process	GO:1903532	positive regulation of secretion by cell	0.05164498
Molecular Function	GO:0061135	endopeptidase regulator activity	0.039174581
Molecular Function	GO:0004576	oligosaccharyl transferase activity	0.039210001
Molecular Function	GO:0030371	translation repressor activity	0.039210001
Biological Process	GO:0002756	MyD88-independent toll-like receptor signaling pathway	0.052355523
Biological Process	GO:2001236	regulation of extrinsic apoptotic signaling pathway	0.052355523
Biological Process	GO:0006486	protein glycosylation	0.053020806
Biological Process	GO:0043413	macromolecule glycosylation	0.053020806
Biological Process	GO:0003007	heart morphogenesis	0.053675039
Biological Process	GO:0051351	positive regulation of ligase activity	0.053834892
Biological Process	GO:0051443	positive regulation of ubiquitin-protein transferase activity	0.053834892
Biological Process	GO:0006487	protein N-linked glycosylation	0.05393091
Biological Process	GO:0038127	ERBB signaling pathway	0.054088377
Biological Process	GO:0002691	regulation of cellular extravasation	0.054664458
Biological Process	GO:0003177	pulmonary valve development	0.054664458
Biological Process	GO:0006577	amino-acid betaine metabolic process	0.054664458
Biological Process	GO:0007405	neuroblast proliferation	0.054664458
Biological Process	GO:0030497	fatty acid elongation	0.054664458
Biological Process	GO:0031050	dsRNA fragmentation	0.054664458
Biological Process	GO:0031442	positive regulation of mRNA 3'-end processing	0.054664458
Biological Process	GO:0035305	negative regulation of dephosphorylation	0.054664458
Biological Process	GO:0035308	negative regulation of protein dephosphorylation	0.054664458
Biological Process	GO:0036230	granulocyte activation	0.054664458
Biological Process	GO:0036445	neuronal stem cell division	0.054664458
Biological Process	GO:0043666	regulation of phosphoprotein phosphatase activity	0.054664458
Biological Process	GO:0048103	somatic stem cell division	0.054664458
Biological Process	GO:0048194	Golgi vesicle budding	0.054664458
Biological Process	GO:0050685	positive regulation of mRNA processing	0.054664458
Biological Process	GO:0055057	neuroblast division	0.054664458
Biological Process	GO:0060314	regulation of ryanodine-sensitive calcium-release channel activity	0.054664458
Biological Process	GO:0060638	mesenchymal-epithelial cell signaling	0.054664458
Biological Process	GO:0070918	production of small RNA involved in gene silencing by RNA	0.054664458
Biological Process	GO:0071359	cellular response to dsRNA	0.054664458
Biological Process	GO:0072659	protein localization to plasma membrane	0.054664458
Biological Process	GO:1902591	single-organism membrane budding	0.054664458
Biological Process	GO:1990778	protein localization to cell periphery	0.054664458
Biological Process	GO:2000282	regulation of cellular amino acid biosynthetic process	0.054664458
Molecular Function	GO:0003727	single-stranded RNA binding	0.040944181
Biological Process	GO:0051348	negative regulation of transferase activity	0.05547993
Biological Process	GO:0015672	monovalent inorganic cation transport	0.055501766
Molecular Function	GO:0000217	DNA secondary structure binding	0.041422365
Biological Process	GO:0060627	regulation of vesicle-mediated transport	0.05564132
Biological Process	GO:0048754	branching morphogenesis of an epithelial tube	0.055667393
Cellular Component	GO:0043235	receptor complex	0.103797344
Cellular Component	GO:0070461	SAGA-type complex	0.104806794
Biological Process	GO:0007584	response to nutrient	0.057205564
Biological Process	GO:0010880	regulation of release of sequestered calcium ion into cytosol by sarcoplasmic reticulum	0.057205564
Biological Process	GO:0014808	release of sequestered calcium ion into cytosol by sarcoplasmic reticulum	0.057205564
Biological Process	GO:0015914	phospholipid transport	0.057205564
Biological Process	GO:0046887	positive regulation of hormone secretion	0.057205564
Biological Process	GO:0048332	mesoderm morphogenesis	0.057205564
Biological Process	GO:0070296	sarcoplasmic reticulum calcium ion transport	0.057205564
Biological Process	GO:1903513	endoplasmic reticulum to cytosol transport	0.057205564
Biological Process	GO:1903514	calcium ion transport from endoplasmic reticulum to cytosol	0.057205564
Biological Process	GO:0031057	negative regulation of histone modification	0.057312826
Biological Process	GO:0032233	positive regulation of actin filament bundle assembly	0.057312826
Biological Process	GO:0033059	cellular pigmentation	0.057312826
Biological Process	GO:0060429	epithelium development	0.057744557
Molecular Function	GO:0016229	steroid dehydrogenase activity	0.043178655
Biological Process	GO:0035108	limb morphogenesis	0.058520409
Biological Process	GO:0060173	limb development	0.058520409
Biological Process	GO:0002200	somatic diversification of immune receptors	0.058820379
Biological Process	GO:0009743	response to carbohydrate	0.058820379
Biological Process	GO:0030902	hindbrain development	0.058820379
Biological Process	GO:0034614	cellular response to reactive oxygen species	0.058820379
Biological Process	GO:0006693	prostaglandin metabolic process	0.059885629
Cellular Component	GO:0000118	histone deacetylase complex	0.110322235
Biological Process	GO:0031669	cellular response to nutrient levels	0.060615748
Biological Process	GO:0035725	sodium ion transmembrane transport	0.060615748
Biological Process	GO:0090075	relaxation of muscle	0.060615748
Biological Process	GO:0010970	establishment of localization by movement along microtubule	0.060933875
Biological Process	GO:0032388	positive regulation of intracellular transport	0.060933875
Biological Process	GO:0051325	interphase	0.060988807
Biological Process	GO:0010463	mesenchymal cell proliferation	0.061327549
Biological Process	GO:0014909	smooth muscle cell migration	0.061327549
Biological Process	GO:0048520	positive regulation of behavior	0.061400659
Biological Process	GO:0050921	positive regulation of chemotaxis	0.061400659
Cellular Component	GO:0000781	chromosome, telomeric region	0.113870562
Cellular Component	GO:0033267	axon part	0.114002462
Molecular Function	GO:0016787	hydrolase activity	0.046001995
Cellular Component	GO:0000109	nucleotide-excision repair complex	0.117491812
Cellular Component	GO:0030125	clathrin vesicle coat	0.117491812
Cellular Component	GO:0036379	myofilament	0.117491812
Cellular Component	GO:0042101	T cell receptor complex	0.117491812
Biological Process	GO:0032970	regulation of actin filament-based process	0.063024527
Molecular Function	GO:0015077	monovalent inorganic cation transmembrane transporter activity	0.046805992
Biological Process	GO:0060249	anatomical structure homeostasis	0.063613066
Molecular Function	GO:0001091	RNA polymerase II basal transcription factor binding	0.049420685
Molecular Function	GO:0004707	MAP kinase activity	0.049420685
Molecular Function	GO:0004712	protein serine/threonine/tyrosine kinase activity	0.049420685
Molecular Function	GO:0005092	GDP-dissociation inhibitor activity	0.049420685
Molecular Function	GO:0015149	hexose transmembrane transporter activity	0.049420685
Molecular Function	GO:0016405	CoA-ligase activity	0.049420685
Molecular Function	GO:0016778	diphosphotransferase activity	0.049420685
Molecular Function	GO:0016909	SAP kinase activity	0.049420685
Molecular Function	GO:0060229	lipase activator activity	0.049420685
Cellular Component	GO:0000790	nuclear chromatin	0.120058632
Biological Process	GO:0035601	protein deacylation	0.064114871
Biological Process	GO:0070997	neuron death	0.064114871
Molecular Function	GO:0008376	acetylgalactosaminyltransferase activity	0.050191333
Molecular Function	GO:0008374	O-acyltransferase activity	0.05043766
Biological Process	GO:0019725	cellular homeostasis	0.065305865
Biological Process	GO:0031124	mRNA 3'-end processing	0.065665412
Biological Process	GO:1901607	alpha-amino acid biosynthetic process	0.065665412
Molecular Function	GO:0031490	chromatin DNA binding	0.051743345
Molecular Function	GO:0004860	protein kinase inhibitor activity	0.052085175
Molecular Function	GO:0019210	kinase inhibitor activity	0.052085175
Molecular Function	GO:0008170	N-methyltransferase activity	0.05248463
Molecular Function	GO:0005496	steroid binding	0.052651648
Biological Process	GO:0061024	membrane organization	0.065813328
Biological Process	GO:0003231	cardiac ventricle development	0.06597867
Biological Process	GO:0031099	regeneration	0.06597867
Biological Process	GO:0050851	antigen receptor-mediated signaling pathway	0.06601254
Cellular Component	GO:0031461	cullin-RING ubiquitin ligase complex	0.123893505
Biological Process	GO:0071383	cellular response to steroid hormone stimulus	0.06673482
Biological Process	GO:0072593	reactive oxygen species metabolic process	0.06684187
Biological Process	GO:0002065	columnar/cuboidal epithelial cell differentiation	0.067434583
Biological Process	GO:0007204	positive regulation of cytosolic calcium ion concentration	0.067434583
Biological Process	GO:0006732	coenzyme metabolic process	0.067714569
Biological Process	GO:0051320	S phase	0.067757383
Biological Process	GO:0002819	regulation of adaptive immune response	0.067823996
Biological Process	GO:0033673	negative regulation of kinase activity	0.067823996
Biological Process	GO:0050864	regulation of B cell activation	0.067955139
Biological Process	GO:0002692	negative regulation of cellular extravasation	0.068365847
Biological Process	GO:0006972	hyperosmotic response	0.068365847
Biological Process	GO:0008286	insulin receptor signaling pathway	0.068365847
Biological Process	GO:0019068	virion assembly	0.068365847
Biological Process	GO:0021932	hindbrain radial glia guided cell migration	0.068365847
Biological Process	GO:0033034	positive regulation of myeloid cell apoptotic process	0.068365847
Biological Process	GO:0035437	maintenance of protein localization in endoplasmic reticulum	0.068365847
Biological Process	GO:0045843	negative regulation of striated muscle tissue development	0.068365847
Biological Process	GO:0046503	glycerolipid catabolic process	0.068365847
Biological Process	GO:0048635	negative regulation of muscle organ development	0.068365847
Biological Process	GO:0050849	negative regulation of calcium-mediated signaling	0.068365847
Biological Process	GO:0097205	renal filtration	0.068365847
Biological Process	GO:1901862	negative regulation of muscle tissue development	0.068365847
Biological Process	GO:0006536	glutamate metabolic process	0.068684194
Biological Process	GO:0006779	porphyrin-containing compound biosynthetic process	0.068684194
Biological Process	GO:0016073	snRNA metabolic process	0.068684194
Biological Process	GO:0030279	negative regulation of ossification	0.068684194
Biological Process	GO:0033014	tetrapyrrole biosynthetic process	0.068684194
Biological Process	GO:0033028	myeloid cell apoptotic process	0.068684194
Biological Process	GO:0033032	regulation of myeloid cell apoptotic process	0.068684194
Biological Process	GO:0042771	intrinsic apoptotic signaling pathway in response to DNA damage by p53 class mediator	0.068684194
Biological Process	GO:0045939	negative regulation of steroid metabolic process	0.068684194
Biological Process	GO:0051084	'de novo' posttranslational protein folding	0.068684194
Biological Process	GO:0052646	alditol phosphate metabolic process	0.068684194
Biological Process	GO:0060349	bone morphogenesis	0.068684194
Biological Process	GO:0072332	intrinsic apoptotic signaling pathway by p53 class mediator	0.068684194
Biological Process	GO:1902165	regulation of intrinsic apoptotic signaling pathway in response to DNA damage by p53 class mediator	0.068684194
Biological Process	GO:1902253	regulation of intrinsic apoptotic signaling pathway by p53 class mediator	0.068684194
Biological Process	GO:0045682	regulation of epidermis development	0.069308756
Biological Process	GO:0051384	response to glucocorticoid	0.069308756
Biological Process	GO:0060491	regulation of cell projection assembly	0.069308756
Biological Process	GO:0070265	necrotic cell death	0.069308756
Biological Process	GO:1902108	regulation of mitochondrial membrane permeability involved in apoptotic process	0.069615188
Biological Process	GO:1902110	positive regulation of mitochondrial membrane permeability involved in apoptotic process	0.069615188
Biological Process	GO:1902686	mitochondrial outer membrane permeabilization involved in programmed cell death	0.069615188
Molecular Function	GO:0003823	antigen binding	0.054637056
Molecular Function	GO:0016409	palmitoyltransferase activity	0.054637056
Molecular Function	GO:0016701	oxidoreductase activity, acting on single donors with incorporation of molecular oxygen	0.054637056
Biological Process	GO:0002718	regulation of cytokine production involved in immune response	0.07116813
Biological Process	GO:0010742	macrophage derived foam cell differentiation	0.07116813
Biological Process	GO:0010743	regulation of macrophage derived foam cell differentiation	0.07116813
Biological Process	GO:0017145	stem cell division	0.07116813
Biological Process	GO:0032635	interleukin-6 production	0.07116813
Biological Process	GO:0032675	regulation of interleukin-6 production	0.07116813
Biological Process	GO:0021537	telencephalon development	0.071464597
Biological Process	GO:0008154	actin polymerization or depolymerization	0.072210659
Biological Process	GO:0030282	bone mineralization	0.072239876
Biological Process	GO:0098609	cell-cell adhesion	0.072256776
Cellular Component	GO:0046930	pore complex	0.130740731
Molecular Function	GO:0022892	substrate-specific transporter activity	0.056951104
Molecular Function	GO:0008375	acetylglucosaminyltransferase activity	0.057243454
Molecular Function	GO:0043178	alcohol binding	0.057243454
Cellular Component	GO:0015629	actin cytoskeleton	0.131502188
Cellular Component	GO:0030990	intraciliary transport particle	0.132757194
Cellular Component	GO:0008328	ionotropic glutamate receptor complex	0.133346793
Biological Process	GO:0002699	positive regulation of immune effector process	0.073231312
Biological Process	GO:0003206	cardiac chamber morphogenesis	0.073231312
Biological Process	GO:0055065	metal ion homeostasis	0.073267093
Biological Process	GO:0019935	cyclic-nucleotide-mediated signaling	0.073887547
Molecular Function	GO:0008276	protein methyltransferase activity	0.058418221
Biological Process	GO:0032102	negative regulation of response to external stimulus	0.074070111
Biological Process	GO:0009259	ribonucleotide metabolic process	0.074492011
Biological Process	GO:0002224	toll-like receptor signaling pathway	0.074562544
Cellular Component	GO:0000313	organellar ribosome	0.138153693
Cellular Component	GO:0030863	cortical cytoskeleton	0.138153693
Cellular Component	GO:0005769	early endosome	0.142764261
Cellular Component	GO:0030425	dendrite	0.142764261
Cellular Component	GO:0002178	palmitoyltransferase complex	0.145556351
Cellular Component	GO:0005583	fibrillar collagen trimer	0.145556351
Cellular Component	GO:0005788	endoplasmic reticulum lumen	0.145556351
Cellular Component	GO:0005852	eukaryotic translation initiation factor 3 complex	0.145556351
Cellular Component	GO:0030658	transport vesicle membrane	0.145556351
Cellular Component	GO:0031211	endoplasmic reticulum palmitoyltransferase complex	0.145556351
Cellular Component	GO:0031414	N-terminal protein acetyltransferase complex	0.145556351
Cellular Component	GO:0032300	mismatch repair complex	0.145556351
Cellular Component	GO:0044215	other organism	0.145556351
Cellular Component	GO:0044217	other organism part	0.145556351
Cellular Component	GO:0098643	banded collagen fibril	0.145556351
Cellular Component	GO:0098644	complex of collagen trimers	0.145556351
Biological Process	GO:0006469	negative regulation of protein kinase activity	0.074712853
Biological Process	GO:0050801	ion homeostasis	0.074757662
Biological Process	GO:0006936	muscle contraction	0.075017207
Biological Process	GO:0034502	protein localization to chromosome	0.075092909
Biological Process	GO:0001906	cell killing	0.075102587
Biological Process	GO:0034612	response to tumor necrosis factor	0.075102587
Biological Process	GO:0072329	monocarboxylic acid catabolic process	0.075102587
Biological Process	GO:0032231	regulation of actin filament bundle assembly	0.075165331
Molecular Function	GO:0016247	channel regulator activity	0.060482087
Molecular Function	GO:0004725	protein tyrosine phosphatase activity	0.061606224
Molecular Function	GO:0016755	transferase activity, transferring amino-acyl groups	0.061606224
Molecular Function	GO:0042287	MHC protein binding	0.061606224
Molecular Function	GO:0051183	vitamin transporter activity	0.061606224
Molecular Function	GO:0004448	isocitrate dehydrogenase activity	0.062289447
Molecular Function	GO:0008028	monocarboxylic acid transmembrane transporter activity	0.062289447
Molecular Function	GO:0016307	phosphatidylinositol phosphate kinase activity	0.062289447
Molecular Function	GO:0016723	oxidoreductase activity, oxidizing metal ions, NAD or NADP as acceptor	0.062289447
Molecular Function	GO:0016780	phosphotransferase activity, for other substituted phosphate groups	0.062289447
Biological Process	GO:0002703	regulation of leukocyte mediated immunity	0.07606095
Cellular Component	GO:0000228	nuclear chromosome	0.149042664
Biological Process	GO:0009150	purine ribonucleotide metabolic process	0.076753466
Biological Process	GO:1901566	organonitrogen compound biosynthetic process	0.076974699
Biological Process	GO:0009306	protein secretion	0.077062066
Biological Process	GO:0009991	response to extracellular stimulus	0.077288039
Cellular Component	GO:0044456	synapse part	0.151579874
Cellular Component	GO:0033176	proton-transporting V-type ATPase complex	0.151864513
Biological Process	GO:0044702	single organism reproductive process	0.078190391
Biological Process	GO:0001676	long-chain fatty acid metabolic process	0.07887806
Cellular Component	GO:0031010	ISWI-type complex	0.156710146
Cellular Component	GO:0080008	Cul4-RING E3 ubiquitin ligase complex	0.156710146
Biological Process	GO:0055090	acylglycerol homeostasis	0.080054185
Biological Process	GO:0071166	ribonucleoprotein complex localization	0.080054185
Biological Process	GO:0071426	ribonucleoprotein complex export from nucleus	0.080054185
Biological Process	GO:0006665	sphingolipid metabolic process	0.080129951
Molecular Function	GO:0004812	aminoacyl-tRNA ligase activity	0.066521081
Molecular Function	GO:0016875	ligase activity, forming carbon-oxygen bonds	0.066521081
Molecular Function	GO:0016876	ligase activity, forming aminoacyl-tRNA and related compounds	0.066521081
Cellular Component	GO:0030141	secretory granule	0.160287704
Cellular Component	GO:0099503	secretory vesicle	0.160287704
Biological Process	GO:0030198	extracellular matrix organization	0.081251039
Biological Process	GO:0008625	extrinsic apoptotic signaling pathway via death domain receptors	0.081251743
Biological Process	GO:0007088	regulation of mitotic nuclear division	0.08218766
Biological Process	GO:0006084	acetyl-CoA metabolic process	0.082321745
Biological Process	GO:0006749	glutathione metabolic process	0.082321745
Biological Process	GO:0006892	post-Golgi vesicle-mediated transport	0.082321745
Biological Process	GO:0010894	negative regulation of steroid biosynthetic process	0.082321745
Biological Process	GO:0014888	striated muscle adaptation	0.082321745
Biological Process	GO:0033077	T cell differentiation in thymus	0.082321745
Biological Process	GO:0035337	fatty-acyl-CoA metabolic process	0.082321745
Biological Process	GO:0042992	negative regulation of transcription factor import into nucleus	0.082321745
Biological Process	GO:0045838	positive regulation of membrane potential	0.082321745
Biological Process	GO:0051055	negative regulation of lipid biosynthetic process	0.082321745
Biological Process	GO:0071375	cellular response to peptide hormone stimulus	0.082321745
Biological Process	GO:0071594	thymocyte aggregation	0.082321745
Biological Process	GO:1901653	cellular response to peptide	0.082321745
Molecular Function	GO:0001098	basal transcription machinery binding	0.068416808
Molecular Function	GO:0001099	basal RNA polymerase II transcription machinery binding	0.068416808
Biological Process	GO:0003006	developmental process involved in reproduction	0.083056063
Biological Process	GO:0000038	very long-chain fatty acid metabolic process	0.083387845
Biological Process	GO:0006448	regulation of translational elongation	0.083387845
Biological Process	GO:0007266	Rho protein signal transduction	0.083387845
Biological Process	GO:0009648	photoperiodism	0.083387845
Biological Process	GO:0032459	regulation of protein oligomerization	0.083387845
Biological Process	GO:0051101	regulation of DNA binding	0.083387845
Biological Process	GO:0072523	purine-containing compound catabolic process	0.083387845
Biological Process	GO:0043603	cellular amide metabolic process	0.084221636
Biological Process	GO:0019693	ribose phosphate metabolic process	0.085045509
Biological Process	GO:0044057	regulation of system process	0.085407604
Biological Process	GO:0002643	regulation of tolerance induction	0.085500292
Biological Process	GO:0002645	positive regulation of tolerance induction	0.085500292
Biological Process	GO:0006775	fat-soluble vitamin metabolic process	0.085500292
Biological Process	GO:0010896	regulation of triglyceride catabolic process	0.085500292
Biological Process	GO:0019368	fatty acid elongation, unsaturated fatty acid	0.085500292
Biological Process	GO:0019433	triglyceride catabolic process	0.085500292
Biological Process	GO:0019471	4-hydroxyproline metabolic process	0.085500292
Biological Process	GO:0032892	positive regulation of organic acid transport	0.085500292
Biological Process	GO:0033273	response to vitamin	0.085500292
Biological Process	GO:0042402	cellular biogenic amine catabolic process	0.085500292
Biological Process	GO:0046461	neutral lipid catabolic process	0.085500292
Biological Process	GO:0046464	acylglycerol catabolic process	0.085500292
Biological Process	GO:0046755	viral budding	0.085500292
Biological Process	GO:0048200	Golgi transport vesicle coating	0.085500292
Biological Process	GO:0050994	regulation of lipid catabolic process	0.085500292
Biological Process	GO:1902590	multi-organism organelle organization	0.085500292
Biological Process	GO:1902592	multi-organism membrane budding	0.085500292
Biological Process	GO:1903729	regulation of plasma membrane organization	0.085500292
Biological Process	GO:0000122	negative regulation of transcription from RNA polymerase II promoter	0.085704749
Biological Process	GO:0006282	regulation of DNA repair	0.085704749
Biological Process	GO:0009063	cellular amino acid catabolic process	0.085704749
Biological Process	GO:0010595	positive regulation of endothelial cell migration	0.085704749
Biological Process	GO:0007623	circadian rhythm	0.085999695
Cellular Component	GO:0045202	synapse	0.165294168
Biological Process	GO:0070838	divalent metal ion transport	0.087019955
Biological Process	GO:0072511	divalent inorganic cation transport	0.087019955
Cellular Component	GO:0097060	synaptic membrane	0.168859758
Biological Process	GO:0071705	nitrogen compound transport	0.088254418
Molecular Function	GO:0016705	oxidoreductase activity, acting on paired donors, with incorporation or reduction of molecular oxygen	0.07136006
Molecular Function	GO:0001076	transcription factor activity, RNA polymerase II transcription factor binding	0.071703747
Molecular Function	GO:0005267	potassium channel activity	0.072350288
Molecular Function	GO:0015036	disulfide oxidoreductase activity	0.072717648
Biological Process	GO:1904062	regulation of cation transmembrane transport	0.089008329
Biological Process	GO:0008088	axo-dendritic transport	0.089203992
Biological Process	GO:0015748	organophosphate ester transport	0.089203992
Biological Process	GO:0032602	chemokine production	0.089203992
Biological Process	GO:0043967	histone H4 acetylation	0.089203992
Molecular Function	GO:0008234	cysteine-type peptidase activity	0.07342672
Molecular Function	GO:0035257	nuclear hormone receptor binding	0.073560777
Biological Process	GO:0002067	glandular epithelial cell differentiation	0.091222606
Biological Process	GO:0042590	antigen processing and presentation of exogenous peptide antigen via MHC class I	0.091222606
Biological Process	GO:1902041	regulation of extrinsic apoptotic signaling pathway via death domain receptors	0.091222606
Biological Process	GO:0007219	Notch signaling pathway	0.091331426
Biological Process	GO:0009062	fatty acid catabolic process	0.091331426
Biological Process	GO:0031348	negative regulation of defense response	0.091331426
Cellular Component	GO:0044309	neuron spine	0.175081855
Molecular Function	GO:0022890	inorganic cation transmembrane transporter activity	0.075771693
Molecular Function	GO:0003700	transcription factor activity, sequence-specific DNA binding	0.075815134
Biological Process	GO:0000082	G1/S transition of mitotic cell cycle	0.092411573
Biological Process	GO:0002706	regulation of lymphocyte mediated immunity	0.092411573
Biological Process	GO:0010517	regulation of phospholipase activity	0.092411573
Biological Process	GO:0044843	cell cycle G1/S phase transition	0.092411573
Biological Process	GO:0048066	developmental pigmentation	0.092411573
Molecular Function	GO:0003730	mRNA 3'-UTR binding	0.078508014
Molecular Function	GO:0004312	fatty acid synthase activity	0.078508014
Molecular Function	GO:0004623	phospholipase A2 activity	0.078508014
Molecular Function	GO:0005507	copper ion binding	0.078508014
Molecular Function	GO:0016854	racemase and epimerase activity	0.078508014
Molecular Function	GO:0045125	bioactive lipid receptor activity	0.078508014
Molecular Function	GO:1901682	sulfur compound transmembrane transporter activity	0.078508014
Molecular Function	GO:0015662	ATPase activity, coupled to transmembrane movement of ions, phosphorylative mechanism	0.079432592
Cellular Component	GO:0005942	phosphatidylinositol 3-kinase complex	0.180322247
Cellular Component	GO:0043025	neuronal cell body	0.180322247
Biological Process	GO:0050867	positive regulation of cell activation	0.094559258
Cellular Component	GO:0008305	integrin complex	0.183767065
Cellular Component	GO:0098636	protein complex involved in cell adhesion	0.183767065
Cellular Component	GO:0005849	mRNA cleavage factor complex	0.184528771
Biological Process	GO:0051924	regulation of calcium ion transport	0.095566455
Cellular Component	GO:0034358	plasma lipoprotein particle	0.188216922
Cellular Component	GO:1990777	lipoprotein particle	0.188216922
Cellular Component	GO:0097525	spliceosomal snRNP complex	0.19002443
Biological Process	GO:0030856	regulation of epithelial cell differentiation	0.097170749
Biological Process	GO:0006767	water-soluble vitamin metabolic process	0.097494615
Biological Process	GO:0010656	negative regulation of muscle cell apoptotic process	0.097494615
Biological Process	GO:0016197	endosomal transport	0.097494615
Biological Process	GO:0042440	pigment metabolic process	0.097494615
Biological Process	GO:0042594	response to starvation	0.097494615
Biological Process	GO:0045833	negative regulation of lipid metabolic process	0.097494615
Biological Process	GO:0048537	mucosal-associated lymphoid tissue development	0.097494615
Biological Process	GO:0071825	protein-lipid complex subunit organization	0.097494615
Biological Process	GO:0071827	plasma lipoprotein particle organization	0.097494615
Biological Process	GO:0072678	T cell migration	0.097494615
Biological Process	GO:0030858	positive regulation of epithelial cell differentiation	0.097615526
Biological Process	GO:0051205	protein insertion into membrane	0.097615526
Molecular Function	GO:0019783	ubiquitin-like protein-specific protease activity	0.083189121
Molecular Function	GO:0016209	antioxidant activity	0.084332429
Molecular Function	GO:0036459	thiol-dependent ubiquitinyl hydrolase activity	0.084332429
Molecular Function	GO:0101005	ubiquitinyl hydrolase activity	0.084332429
Molecular Function	GO:0032934	sterol binding	0.084589758
Biological Process	GO:0002711	positive regulation of T cell mediated immunity	0.098479176
Biological Process	GO:0018023	peptidyl-lysine trimethylation	0.098479176
Biological Process	GO:1990267	response to transition metal nanoparticle	0.098479176
Biological Process	GO:0030031	cell projection assembly	0.09853351
Biological Process	GO:0006260	DNA replication	0.098882515
Biological Process	GO:0051302	regulation of cell division	0.098882515
Biological Process	GO:0051241	negative regulation of multicellular organismal process	0.099018947
Biological Process	GO:0007610	behavior	0.099224648
Cellular Component	GO:0030424	axon	0.192977003
Biological Process	GO:0061564	axon development	0.100107102
Biological Process	GO:0007006	mitochondrial membrane organization	0.100491057
Biological Process	GO:0010464	regulation of mesenchymal cell proliferation	0.100683639
Biological Process	GO:0048844	artery morphogenesis	0.100683639
Molecular Function	GO:0016757	transferase activity, transferring glycosyl groups	0.086508272
Biological Process	GO:0072091	regulation of stem cell proliferation	0.102226154
Biological Process	GO:0001776	leukocyte homeostasis	0.102714473
Biological Process	GO:0045787	positive regulation of cell cycle	0.102714473
Biological Process	GO:0045807	positive regulation of endocytosis	0.102714473
Biological Process	GO:1901136	carbohydrate derivative catabolic process	0.102714473
Molecular Function	GO:0004659	prenyltransferase activity	0.088368738
Biological Process	GO:0051090	regulation of sequence-specific DNA binding transcription factor activity	0.103640879
Biological Process	GO:0022414	reproductive process	0.104211188
Biological Process	GO:0043903	regulation of symbiosis, encompassing mutualism through parasitism	0.104632811
Biological Process	GO:0006839	mitochondrial transport	0.105190034
Biological Process	GO:0019076	viral release from host cell	0.106118306
Biological Process	GO:0032637	interleukin-8 production	0.106118306
Biological Process	GO:0032677	regulation of interleukin-8 production	0.106118306
Biological Process	GO:0032722	positive regulation of chemokine production	0.106118306
Biological Process	GO:0044272	sulfur compound biosynthetic process	0.106118306
Biological Process	GO:1902186	regulation of viral release from host cell	0.106118306
Biological Process	GO:0019318	hexose metabolic process	0.106256366
Biological Process	GO:0042493	response to drug	0.106375462
Biological Process	GO:0000154	rRNA modification	0.106927703
Biological Process	GO:0000186	activation of MAPKK activity	0.106927703
Biological Process	GO:0000303	response to superoxide	0.106927703
Biological Process	GO:0000305	response to oxygen radical	0.106927703
Biological Process	GO:0001516	prostaglandin biosynthetic process	0.106927703
Biological Process	GO:0002407	dendritic cell chemotaxis	0.106927703
Biological Process	GO:0002689	negative regulation of leukocyte chemotaxis	0.106927703
Biological Process	GO:0003159	morphogenesis of an endothelium	0.106927703
Biological Process	GO:0006415	translational termination	0.106927703
Biological Process	GO:0006743	ubiquinone metabolic process	0.106927703
Biological Process	GO:0006825	copper ion transport	0.106927703
Biological Process	GO:0010224	response to UV-B	0.106927703
Biological Process	GO:0010603	regulation of cytoplasmic mRNA processing body assembly	0.106927703
Biological Process	GO:0010614	negative regulation of cardiac muscle hypertrophy	0.106927703
Biological Process	GO:0010649	regulation of cell communication by electrical coupling	0.106927703
Biological Process	GO:0014741	negative regulation of muscle hypertrophy	0.106927703
Biological Process	GO:0016048	detection of temperature stimulus	0.106927703
Biological Process	GO:0031342	negative regulation of cell killing	0.106927703
Biological Process	GO:0031392	regulation of prostaglandin biosynthetic process	0.106927703
Biological Process	GO:0032305	positive regulation of icosanoid secretion	0.106927703
Biological Process	GO:0032506	cytokinetic process	0.106927703
Biological Process	GO:0032682	negative regulation of chemokine production	0.106927703
Biological Process	GO:0033750	ribosome localization	0.106927703
Biological Process	GO:0033753	establishment of ribosome localization	0.106927703
Biological Process	GO:0033962	cytoplasmic mRNA processing body assembly	0.106927703
Biological Process	GO:0036336	dendritic cell migration	0.106927703
Biological Process	GO:0042304	regulation of fatty acid biosynthetic process	0.106927703
Biological Process	GO:0044557	relaxation of smooth muscle	0.106927703
Biological Process	GO:0046456	icosanoid biosynthetic process	0.106927703
Biological Process	GO:0046457	prostanoid biosynthetic process	0.106927703
Biological Process	GO:0050961	detection of temperature stimulus involved in sensory perception	0.106927703
Biological Process	GO:0051342	regulation of cyclic-nucleotide phosphodiesterase activity	0.106927703
Biological Process	GO:1901570	fatty acid derivative biosynthetic process	0.106927703
Biological Process	GO:1901661	quinone metabolic process	0.106927703
Biological Process	GO:1903510	mucopolysaccharide metabolic process	0.106927703
Biological Process	GO:2000193	positive regulation of fatty acid transport	0.106927703
Biological Process	GO:2001279	regulation of unsaturated fatty acid biosynthetic process	0.106927703
Molecular Function	GO:0016853	isomerase activity	0.089982042
Biological Process	GO:0019953	sexual reproduction	0.108060412
Molecular Function	GO:0016879	ligase activity, forming carbon-nitrogen bonds	0.090638553
Molecular Function	GO:0033764	steroid dehydrogenase activity, acting on the CH-OH group of donors, NAD or NADP as acceptor	0.092015269
Biological Process	GO:0002698	negative regulation of immune effector process	0.110399411
Biological Process	GO:0032846	positive regulation of homeostatic process	0.110399411
Biological Process	GO:0030518	intracellular steroid hormone receptor signaling pathway	0.110464814
Biological Process	GO:0043401	steroid hormone mediated signaling pathway	0.110464814
Biological Process	GO:0006801	superoxide metabolic process	0.110943854
Biological Process	GO:0019217	regulation of fatty acid metabolic process	0.110943854
Biological Process	GO:0030308	negative regulation of cell growth	0.110943854
Biological Process	GO:0072527	pyrimidine-containing compound metabolic process	0.110943854
Biological Process	GO:0030900	forebrain development	0.111534494
Biological Process	GO:0043487	regulation of RNA stability	0.112077115
Biological Process	GO:0051208	sequestering of calcium ion	0.112077115
Biological Process	GO:0051282	regulation of sequestering of calcium ion	0.112077115
Biological Process	GO:0051283	negative regulation of sequestering of calcium ion	0.112077115
Molecular Function	GO:0050839	cell adhesion molecule binding	0.095009125
Molecular Function	GO:0000981	RNA polymerase II transcription factor activity, sequence-specific DNA binding	0.098669769
Molecular Function	GO:0001083	transcription factor activity, RNA polymerase II basal transcription factor binding	0.098948066
Molecular Function	GO:0004003	ATP-dependent DNA helicase activity	0.098948066
Molecular Function	GO:0008026	ATP-dependent helicase activity	0.098948066
Molecular Function	GO:0015271	outward rectifier potassium channel activity	0.098948066
Molecular Function	GO:0016885	ligase activity, forming carbon-carbon bonds	0.098948066
Molecular Function	GO:0032183	SUMO binding	0.098948066
Molecular Function	GO:0046912	transferase activity, transferring acyl groups, acyl groups converted into alkyl on transfer	0.098948066
Molecular Function	GO:0051766	inositol trisphosphate kinase activity	0.098948066
Molecular Function	GO:0061630	ubiquitin protein ligase activity	0.098948066
Molecular Function	GO:0061659	ubiquitin-like protein ligase activity	0.098948066
Molecular Function	GO:0070035	purine NTP-dependent helicase activity	0.098948066
Cellular Component	GO:0098797	plasma membrane protein complex	0.209255436
Cellular Component	GO:0005913	cell-cell adherens junction	0.210115613
Biological Process	GO:0051648	vesicle localization	0.113372854
Biological Process	GO:0019218	regulation of steroid metabolic process	0.113402348
Biological Process	GO:0051293	establishment of spindle localization	0.113409482
Biological Process	GO:0051653	spindle localization	0.113409482
Biological Process	GO:0002181	cytoplasmic translation	0.11372535
[truncated: 5,083 more rows]
