# Supplementary material for: microRNA Temporal-Specific Expression Profiles Reveal longissimus dorsi Muscle Development in Tianzhu White Yak
Source: Int J Mol Sci. 2024 Sep 21;25(18):10151. doi: 10.3390/ijms251810151 (PMC11432130; doi:10.3390/ijms251810151)
Supplement: Supplementary file 1 [file ijms-25-10151-s001.zip › Table S4:KEGG enrichment analysis of differentially expressed miRNA target genes.xls]

class	ID	Descrption	Pvalue
Cellular Processes	ko04510	Focal adhesion	2.42E-15
Environmental Information Processing	ko04010	MAPK signaling pathway	7.25E-14
Environmental Information Processing	ko04151	PI3K-Akt signaling pathway	1.57E-13
Cellular Processes	ko04810	Regulation of actin cytoskeleton	1.63E-13
Cellular Processes	ko04142	Lysosome	1.30E-12
Cellular Processes	ko04144	Endocytosis	6.34E-12
Organismal Systems	ko04360	Axon guidance	1.77E-11
Cellular Processes	ko04146	Peroxisome	5.86E-11
Environmental Information Processing	ko04014	Ras signaling pathway	7.66E-11
Organismal Systems	ko04211	Longevity regulating pathway	2.24E-10
Environmental Information Processing	ko04152	AMPK signaling pathway	2.14E-09
Organismal Systems	ko04910	Insulin signaling pathway	7.53E-09
Genetic Information Processing	ko04120	Ubiquitin mediated proteolysis	7.98E-09
Organismal Systems	ko04922	Glucagon signaling pathway	2.56E-08
Organismal Systems	ko04666	Fc gamma R-mediated phagocytosis	3.35E-08
Environmental Information Processing	ko04668	TNF signaling pathway	3.73E-08
Organismal Systems	ko04062	Chemokine signaling pathway	4.99E-08
Environmental Information Processing	ko04512	ECM-receptor interaction	1.37E-07
Cellular Processes	ko04210	Apoptosis	7.97E-07
Environmental Information Processing	ko04072	Phospholipase D signaling pathway	9.70E-07
Cellular Processes	ko04520	Adherens junction	1.07E-06
Environmental Information Processing	ko04150	mTOR signaling pathway	2.42E-06
Metabolism	ko01200	Carbon metabolism	4.39E-06
Genetic Information Processing	ko03013	Nucleocytoplasmic transport	4.57E-06
Environmental Information Processing	ko04071	Sphingolipid signaling pathway	4.62E-06
Organismal Systems	ko04925	Aldosterone synthesis and secretion	6.05E-06
Genetic Information Processing	ko04141	Protein processing in endoplasmic reticulum	8.15E-06
Environmental Information Processing	ko04015	Rap1 signaling pathway	8.53E-06
Organismal Systems	ko04662	B cell receptor signaling pathway	8.81E-06
Organismal Systems	ko04919	Thyroid hormone signaling pathway	1.16E-05
Genetic Information Processing	ko04130	SNARE interactions in vesicular transport	1.47E-05
Metabolism	ko00330	Arginine and proline metabolism	1.92E-05
Organismal Systems	ko04921	Oxytocin signaling pathway	1.96E-05
Metabolism	ko00062	Fatty acid elongation	1.98E-05
Environmental Information Processing	ko04012	ErbB signaling pathway	2.01E-05
Environmental Information Processing	ko04066	HIF-1 signaling pathway	2.40E-05
Environmental Information Processing	ko04068	FoxO signaling pathway	3.01E-05
Metabolism	ko00564	Glycerophospholipid metabolism	3.07E-05
Cellular Processes	ko04114	Oocyte meiosis	3.67E-05
Environmental Information Processing	ko04330	Notch signaling pathway	4.30E-05
Organismal Systems	ko04915	Estrogen signaling pathway	4.67E-05
Metabolism	ko00230	Purine metabolism	4.72E-05
Metabolism	ko00310	Lysine degradation	5.93E-05
Organismal Systems	ko04721	Synaptic vesicle cycle	6.07E-05
Metabolism	ko00270	Cysteine and methionine metabolism	6.88E-05
Environmental Information Processing	ko04370	VEGF signaling pathway	6.99E-05
Organismal Systems	ko04962	Vasopressin-regulated water reabsorption	8.15E-05
Metabolism	ko01230	Biosynthesis of amino acids	8.60E-05
Cellular Processes	ko04145	Phagosome	0.000118141
Organismal Systems	ko04261	Adrenergic signaling in cardiomyocytes	0.000118188
Environmental Information Processing	ko04310	Wnt signaling pathway	0.000122908
Metabolism	ko00020	Citrate cycle (TCA cycle)	0.000130716
Organismal Systems	ko04320	Dorso-ventral axis formation	0.000151475
Metabolism	ko01212	Fatty acid metabolism	0.000173798
Environmental Information Processing	ko04064	NF-kappa B signaling pathway	0.000179975
Metabolism	ko00260	Glycine, serine and threonine metabolism	0.00018204
Organismal Systems	ko04914	Progesterone-mediated oocyte maturation	0.000197203
Organismal Systems	ko04660	T cell receptor signaling pathway	0.000198859
Organismal Systems	ko04722	Neurotrophin signaling pathway	0.000222065
Environmental Information Processing	ko04070	Phosphatidylinositol signaling system	0.000233873
Organismal Systems	ko04664	Fc epsilon RI signaling pathway	0.000289161
Organismal Systems	ko04380	Osteoclast differentiation	0.000346092
Organismal Systems	ko03320	PPAR signaling pathway	0.000424704
Genetic Information Processing	ko03015	mRNA surveillance pathway	0.00046245
Organismal Systems	ko04961	Endocrine and other factor-regulated calcium reabsorption	0.000509168
Metabolism	ko00514	Other types of O-glycan biosynthesis	0.000621199
Organismal Systems	ko04640	Hematopoietic cell lineage	0.00087095
Genetic Information Processing	ko03040	Spliceosome	0.000969204
Metabolism	ko00640	Propanoate metabolism	0.001030863
Organismal Systems	ko04724	Glutamatergic synapse	0.001177689
Environmental Information Processing	ko04514	Cell adhesion molecules	0.001516133
Environmental Information Processing	ko04022	cGMP-PKG signaling pathway	0.001917396
Organismal Systems	ko04620	Toll-like receptor signaling pathway	0.001924542
Organismal Systems	ko04670	Leukocyte transendothelial migration	0.001938119
Organismal Systems	ko04728	Dopaminergic synapse	0.001975196
Organismal Systems	ko04920	Adipocytokine signaling pathway	0.00204696
Metabolism	ko00620	Pyruvate metabolism	0.002600274
Organismal Systems	ko04611	Platelet activation	0.002639472
Metabolism	ko00900	Terpenoid backbone biosynthesis	0.003310172
Cellular Processes	ko04115	p53 signaling pathway	0.00341994
Organismal Systems	ko04918	Thyroid hormone synthesis	0.003913907
Organismal Systems	ko04723	Retrograde endocannabinoid signaling	0.004177066
Environmental Information Processing	ko04024	cAMP signaling pathway	0.005230679
Organismal Systems	ko04725	Cholinergic synapse	0.005321766
Environmental Information Processing	ko04020	Calcium signaling pathway	0.005765976
Organismal Systems	ko04912	GnRH signaling pathway	0.005815361
Organismal Systems	ko04213	Longevity regulating pathway - multiple species	0.007173134
Organismal Systems	ko04911	Insulin secretion	0.007573705
Genetic Information Processing	ko03060	Protein export	0.007740405
Cellular Processes	ko04110	Cell cycle	0.008950106
Metabolism	ko01040	Biosynthesis of unsaturated fatty acids	0.009466765
Organismal Systems	ko04727	GABAergic synapse	0.0103211
Organismal Systems	ko04713	Circadian entrainment	0.01035923
Organismal Systems	ko04720	Long-term potentiation	0.01079505
Genetic Information Processing	ko03450	Non-homologous end-joining	0.01134259
Metabolism	ko00240	Pyrimidine metabolism	0.01245923
Metabolism	ko00760	Nicotinate and nicotinamide metabolism	0.01285575
Metabolism	ko00340	Histidine metabolism	0.01300031
Organismal Systems	ko04750	Inflammatory mediator regulation of TRP channels	0.01325342
Metabolism	ko00380	Tryptophan metabolism	0.01451409
Metabolism	ko00071	Fatty acid degradation	0.0146169
Metabolism	ko00770	Pantothenate and CoA biosynthesis	0.01598244
Environmental Information Processing	ko04350	TGF-beta signaling pathway	0.01619015
Metabolism	ko00471	D-Glutamine and D-glutamate metabolism	0.0170949
Metabolism	ko00562	Inositol phosphate metabolism	0.01908498
Organismal Systems	ko04964	Proximal tubule bicarbonate reclamation	0.01917366
Organismal Systems	ko04730	Long-term depression	0.02180766
Metabolism	ko00030	Pentose phosphate pathway	0.02307002
Metabolism	ko00232	Caffeine metabolism	0.02843484
Cellular Processes	ko04530	Tight junction	0.02881004
Metabolism	ko00460	Cyanoamino acid metabolism	0.03082085
Organismal Systems	ko04916	Melanogenesis	0.03326766
Organismal Systems	ko04960	Aldosterone-regulated sodium reabsorption	0.03375839
Environmental Information Processing	ko04390	Hippo signaling pathway	0.03445386
Organismal Systems	ko04710	Circadian rhythm	0.03668176
Organismal Systems	ko04726	Serotonergic synapse	0.03762544
Metabolism	ko00910	Nitrogen metabolism	0.03789819
Metabolism	ko00670	One carbon pool by folate	0.04327083
Genetic Information Processing	ko03018	RNA degradation	0.043561
Cellular Processes	ko04140	Autophagy - animal	0.04616859
Metabolism	ko00524	Neomycin, kanamycin and gentamicin biosynthesis	0.04729429
Metabolism	ko00730	Thiamine metabolism	0.04729429
Metabolism	ko00520	Amino sugar and nucleotide sugar metabolism	0.04732597
Organismal Systems	ko04621	NOD-like receptor signaling pathway	0.04879912
Cellular Processes	ko04540	Gap junction	0.05039583
Metabolism	ko00280	Valine, leucine and isoleucine degradation	0.05189021
Organismal Systems	ko04672	Intestinal immune network for IgA production	0.06564851
Organismal Systems	ko04924	Renin secretion	0.06684692
Organismal Systems	ko04270	Vascular smooth muscle contraction	0.069829
Organismal Systems	ko04966	Collecting duct acid secretion	0.07312093
Metabolism	ko00220	Arginine biosynthesis	0.07582482
Metabolism	ko01210	2-Oxocarboxylic acid metabolism	0.07582482
Genetic Information Processing	ko03008	Ribosome biogenesis in eukaryotes	0.07620918
Organismal Systems	ko04970	Salivary secretion	0.08076359
Organismal Systems	ko04923	Regulation of lipolysis in adipocytes	0.08937358
Metabolism	ko00250	Alanine, aspartate and glutamate metabolism	0.0922101
Metabolism	ko00565	Ether lipid metabolism	0.09517664
Metabolism	ko00600	Sphingolipid metabolism	0.1023399
Cellular Processes	ko04550	Signaling pathways regulating pluripotency of stem cells	0.1028992
Metabolism	ko00410	beta-Alanine metabolism	0.1051531
Organismal Systems	ko04917	Prolactin signaling pathway	0.1059513
Metabolism	ko00010	Glycolysis / Gluconeogenesis	0.1106446
Metabolism	ko00532	Glycosaminoglycan biosynthesis - chondroitin sulfate / dermatan sulfate	0.1281057
Metabolism	ko00601	Glycosphingolipid biosynthesis - lacto and neolacto series	0.1320048
Genetic Information Processing	ko03410	Base excision repair	0.1358237
Metabolism	ko00100	Steroid biosynthesis	0.1659674
Genetic Information Processing	ko03050	Proteasome	0.1688829
Genetic Information Processing	ko03420	Nucleotide excision repair	0.185952
Metabolism	ko00650	Butanoate metabolism	0.1908498
Metabolism	ko00561	Glycerolipid metabolism	0.1945722
Metabolism	ko00603	Glycosphingolipid biosynthesis - globo and isoglobo series	0.2038226
Metabolism	ko00592	alpha-Linolenic acid metabolism	0.2161604
Organismal Systems	ko04972	Pancreatic secretion	0.216235
Organismal Systems	ko04971	Gastric acid secretion	0.2285572
Metabolism	ko00830	Retinol metabolism	0.2341509
Metabolism	ko00290	Valine, leucine and isoleucine biosynthesis	0.2354735
Metabolism	ko00630	Glyoxylate and dicarboxylate metabolism	0.2428518
Metabolism	ko00533	Glycosaminoglycan biosynthesis - keratan sulfate	0.2540339
Metabolism	ko00510	N-Glycan biosynthesis	0.2607747
Metabolism	ko00920	Sulfur metabolism	0.2677774
Organismal Systems	ko04650	Natural killer cell mediated cytotoxicity	0.2730388
Organismal Systems	ko04974	Protein digestion and absorption	0.2828163
Genetic Information Processing	ko04122	Sulfur relay system	0.2944027
Metabolism	ko00061	Fatty acid biosynthesis	0.3124811
Organismal Systems	ko04977	Vitamin digestion and absorption	0.3139469
Metabolism	ko00400	Phenylalanine, tyrosine and tryptophan biosynthesis	0.3183605
Metabolism	ko00480	Glutathione metabolism	0.3185185
Genetic Information Processing	ko00970	Aminoacyl-tRNA biosynthesis	0.3336215
Metabolism	ko00120	Primary bile acid biosynthesis	0.3483532
Genetic Information Processing	ko03030	DNA replication	0.3600219
Metabolism	ko00130	Ubiquinone and other terpenoid-quinone biosynthesis	0.3789762
Metabolism	ko00360	Phenylalanine metabolism	0.4645563
Metabolism	ko00604	Glycosphingolipid biosynthesis - ganglio series	0.4645563
Metabolism	ko00300	Lysine biosynthesis	0.4776949
Metabolism	ko00051	Fructose and mannose metabolism	0.4784382
Metabolism	ko00350	Tyrosine metabolism	0.4997358
Genetic Information Processing	ko03460	Fanconi anemia pathway	0.5038971
Organismal Systems	ko04612	Antigen processing and presentation	0.5079556
Metabolism	ko00053	Ascorbate and aldarate metabolism	0.5245953
Metabolism	ko00450	Selenocompound metabolism	0.5274024
Genetic Information Processing	ko03430	Mismatch repair	0.5538935
Metabolism	ko00534	Glycosaminoglycan biosynthesis - heparan sulfate / heparin	0.5573387
Metabolism	ko00591	Linoleic acid metabolism	0.5650225
Genetic Information Processing	ko03020	RNA polymerase	0.6150986
Metabolism	ko00072	Synthesis and degradation of ketone bodies	0.6452532
Metabolism	ko00430	Taurine and hypotaurine metabolism	0.6452532
Metabolism	ko00750	Vitamin B6 metabolism	0.669122
Organismal Systems	ko04614	Renin-angiotensin system	0.6873513
Organismal Systems	ko04973	Carbohydrate digestion and absorption	0.7038036
Organismal Systems	ko04913	Ovarian steroidogenesis	0.7087232
Metabolism	ko00511	Other glycan degradation	0.7203306
Metabolism	ko00531	Glycosaminoglycan degradation	0.7203306
Metabolism	ko00563	Glycosylphosphatidylinositol (GPI)-anchor biosynthesis	0.7411335
Metabolism	ko00500	Starch and sucrose metabolism	0.7642484
Organismal Systems	ko04610	Complement and coagulation cascades	0.792689
Metabolism	ko00983	Drug metabolism - other enzymes	0.7937149
Metabolism	ko00790	Folate biosynthesis	0.805202
Metabolism	ko00040	Pentose and glucuronate interconversions	0.8189747
Genetic Information Processing	ko03022	Basal transcription factors	0.8198072
Metabolism	ko01220	Degradation of aromatic compounds	0.8228647
Genetic Information Processing	ko03440	Homologous recombination	0.8436875
Metabolism	ko00860	Porphyrin metabolism	0.8466647
Organismal Systems	ko04622	RIG-I-like receptor signaling pathway	0.8671791
Organismal Systems	ko04623	Cytosolic DNA-sensing pathway	0.8765989
Metabolism	ko00512	Mucin type O-glycan biosynthesis	0.8957719
Metabolism	ko00982	Drug metabolism - cytochrome P450	0.8986013
Metabolism	ko00780	Biotin metabolism	0.9141196
Organismal Systems	ko04975	Fat digestion and absorption	0.9291575
Metabolism	ko00140	Steroid hormone biosynthesis	0.9364465
Organismal Systems	ko04978	Mineral absorption	0.9400785
Metabolism	ko00590	Arachidonic acid metabolism	0.9432969
Metabolism	ko00740	Riboflavin metabolism	0.959747
Metabolism	ko00052	Galactose metabolism	0.9643446
Environmental Information Processing	ko04630	JAK-STAT signaling pathway	0.9709515
Metabolism	ko00980	Metabolism of xenobiotics by cytochrome P450	0.9739646
Metabolism	ko00785	Lipoic acid metabolism	0.9755474
Organismal Systems	ko04744	Phototransduction	0.9821279
Organismal Systems	ko04260	Cardiac muscle contraction	0.9877991
Environmental Information Processing	ko04060	Cytokine-cytokine receptor interaction	0.9941278
Organismal Systems	ko04742	Taste transduction	0.9942335
Environmental Information Processing	ko04080	Neuroactive ligand-receptor interaction	0.9944813
Metabolism	ko00190	Oxidative phosphorylation	0.994525
Organismal Systems	ko04976	Bile secretion	0.9949974
Environmental Information Processing	ko04340	Hedgehog signaling pathway	0.9952531
Environmental Information Processing	ko02010	ABC transporters	0.9997539
Genetic Information Processing	ko03010	Ribosome	1
Organismal Systems	ko04740	Olfactory transduction	1
